# Supplementary material for: Introgression of thermal tolerance alleles drives adaptation despite risk of mitonuclear conflict
Source: Mol Biol Evol. 2026 Jul 9;43(7):msag158. doi: 10.1093/molbev/msag158 (PMC13381279; doi:10.1093/molbev/msag158)
Supplement: msag158_Supplementary_Data [file msag158_supplementary_data.zip]

Archive with 2 entries (2 files):
- Kayhanietal2025_Supplement_2ndRevision.pdf
- Supplementary_Tables_S5-S8.xlsx
