# Supplementary material for: Introgression of thermal tolerance alleles drives adaptation despite risk of mitonuclear conflict
Source: Mol Biol Evol. 2026 Jul 9;43(7):msag158. doi: 10.1093/molbev/msag158 (PMC13381279; doi:10.1093/molbev/msag158)
Supplement: msag158_Supplementary_Data [file msag158_supplementary_data.zip › Supplementary_Tables_S5-S8.xlsx]

## Sheet: Table S5
Supplementary Table S5. Genes located within genomic regions with significant allele frequency differences between heat-selected and control lines. Listed also is the position of the most significant SNP within the gene boundaries and its P-value from the treatment effect.
Gene ID	Chromosome	Gene start position	Gene end position	Strand	Predicted protein product (Best blastx hit)	Position (most significant SNP)	P-value
TCALIF_15612-PA	Chromosome_2	123367	136537	-	Protein of unknown function	135207	3.74346e-23
TCALIF_08534-PA	Chromosome_2	594900	611357	-	Protein of unknown function	600699	1.58984e-25
TCALIF_04510-PA	Chromosome_2	3023689	3026170	-	Protein of unknown function	3025176	2.83284e-20
TCALIF_04505-PA	Chromosome_2	3092973	3096199	+	spin Protein spinster (Drosophila melanogaster)	3095045	2.73544e-24
TCALIF_04499-PA	Chromosome_2	3116527	3123108	+	GluRIA Glutamate receptor 1 (Drosophila melanogaster)	3122846	2.28675e-20
TCALIF_13115-PA	Chromosome_2	3231464	3241694	+	Fam58b Cyclin-related protein FAM58B (Mus musculus)	3233359	1.95565e-22
TCALIF_13116-PA	Chromosome_2	3233711	3241595	-	Slc6a13 Sodium- and chloride-dependent GABA transporter 2 (Rattus norvegicus)	3234061	2.01954e-22
TCALIF_15585-PA	Chromosome_2	3270989	3285306	-	Vinc Vinculin (Drosophila melanogaster)	3281754	3.16827e-22
TCALIF_09370-PA	Chromosome_2	3285353	3295164	-	Vinc Vinculin (Drosophila melanogaster)	3289015	5.5517e-33
TCALIF_09369-PA	Chromosome_2	3295804	3298634	+	CG13865 Cytochrome c oxidase assembly factor 7 homolog (Drosophila melanogaster)	3296613	8.95932e-22
TCALIF_09367-PA	Chromosome_2	3301126	3304442	-	GA17913 tRNA (guanine-N(7)-)-methyltransferase (Drosophila pseudoobscura pseudoobscura)	3304423	2.05335e-22
TCALIF_09366-PA	Chromosome_2	3302980	3309935	+	PRDM5 PR domain zinc finger protein 5 (Homo sapiens)	3304423	2.05335e-22
TCALIF_09364-PA	Chromosome_2	3314573	3315344	-	Protein of unknown function	3314691	1.31713e-20
TCALIF_09361-PA	Chromosome_2	3322727	3339019	-	Protein of unknown function	3334416	7.27721e-25
TCALIF_14574-PA	Chromosome_2	3362050	3368544	+	Protein of unknown function	3362488	1.19484e-24
TCALIF_16840-PA	Chromosome_2	3366879	3368138	-	Protein of unknown function	3367079	7.18131e-21
TCALIF_09358-PA	Chromosome_2	3368461	3369552	-	Protein of unknown function	3369187	3.14621e-20
TCALIF_09357-PA	Chromosome_2	3373463	3417838	-	Svep1 Sushi, von Willebrand factor type A, EGF and pentraxin domain-containing protein 1 (Rattus norvegicus)	3406310	2.51968e-23
TCALIF_14575-PA	Chromosome_2	3429418	3431065	-	Protein of unknown function	3430701	7.35248e-21
TCALIF_11925-PA	Chromosome_2	3459315	3482151	-	rad54l2 Helicase ARIP4 (Xenopus tropicalis)	3465416	6.75094e-26
TCALIF_11927-PA	Chromosome_2	3460259	3465981	+	defense 3	3465416	6.75094e-26
TCALIF_11922-PA	Chromosome_2	3485307	3490765	+	OV16 OV-16 antigen (Onchocerca volvulus)	3485515	2.28675e-20
TCALIF_15586-PA	Chromosome_2	3490760	3492378	-	Protein of unknown function	3490958	6.30927e-22
TCALIF_11921-PA	Chromosome_2	3498182	3506226	+	rdgA Eye-specific diacylglycerol kinase (Drosophila melanogaster)	3500269	2.73668e-27
TCALIF_14576-PA	Chromosome_2	3537059	3539204	-	y Protein yellow (Drosophila madeirensis)	3537260	3.27261e-20
TCALIF_04943-PA	Chromosome_2	3551955	3553500	-	Protein of unknown function	3553451	1.80992e-20
TCALIF_04944-PA	Chromosome_2	3557123	3563659	-	Protein of unknown function	3558348	4.49468e-23
TCALIF_04945-PA	Chromosome_2	3583334	3586159	+	GRIK3 Glutamate receptor ionotropic, kainate 3 (Homo sapiens)	3584955	3.19934e-34
TCALIF_04946-PA	Chromosome_2	3586144	3587871	-	Protein of unknown function	3586561	3.2208e-26
TCALIF_04947-PA	Chromosome_2	3592456	3597860	-	Protein of unknown function	3595296	1.74204e-21
TCALIF_04948-PA	Chromosome_2	3600025	3602539	+	Mgat1 Alpha-1,3-mannosyl-glycoprotein 2-beta-N-acetylglucosaminyltransferase (Rattus norvegicus)	3601686	3.46986e-21
TCALIF_16841-PA	Chromosome_2	3602540	3603533	+	POLR2M DNA-directed RNA polymerase II subunit GRINL1A (Bos taurus)	3602744	2.84868e-21
TCALIF_04949-PA	Chromosome_2	3604610	3607196	+	ZNF786 Zinc finger protein 786 (Homo sapiens)	3605822	3.02722e-23
TCALIF_16842-PA	Chromosome_2	3612081	3631013	-	SHISA4 Protein shisa-4 (Homo sapiens)	3612624	5.47132e-25
TCALIF_04951-PA	Chromosome_2	3616049	3620741	+	Protein of unknown function	3616758	5.43144e-21
TCALIF_04952-PA	Chromosome_2	3621519	3626998	+	Slc25a15 Mitochondrial ornithine transporter 1 (Mus musculus)	3622003	1.16342e-23
TCALIF_04953-PA	Chromosome_2	3632094	3634641	-	Ggamma1 Guanine nucleotide-binding protein subunit gamma-1 (Drosophila melanogaster)	3633725	3.2096e-20
TCALIF_14577-PA	Chromosome_2	3638252	3640881	+	Protein of unknown function	3640486	7.02379e-23
TCALIF_04954-PA	Chromosome_2	3641361	3647186	-	vascular endothelial growth factor C isoform X1	3642447	3.78696e-23
TCALIF_04955-PA	Chromosome_2	3648072	3660661	+	DNAH7 Dynein heavy chain 7, axonemal (Homo sapiens)	3648158	8.47636e-24
TCALIF_04956-PA	Chromosome_2	3661693	3666497	+	Protein of unknown function	3664509	3.0538e-22
TCALIF_15588-PA	Chromosome_2	3712387	3713417	+	balbiani ring 3-like isoform X1	3712590	1.02041e-23
TCALIF_04959-PA	Chromosome_2	3714699	3718046	-	Plpp1 Phospholipid phosphatase 1 (Mus musculus)	3717651	3.72769e-23
TCALIF_04960-PA	Chromosome_2	3718787	3724838	-	Asic2 Acid-sensing ion channel 2 (Rattus norvegicus)	3719945	3.36378e-23
TCALIF_04962-PA	Chromosome_2	3735674	3740239	-	Protein of unknown function	3739555	1.33511e-25
TCALIF_04963-PA	Chromosome_2	3744062	3744761	+	ARL2BP ADP-ribosylation factor-like protein 2-binding protein (Gallus gallus)	3744078	2.26707e-22
TCALIF_04964-PA	Chromosome_2	3744789	3747591	-	CHST8 Carbohydrate sulfotransferase 8 (Homo sapiens)	3745621	3.99652e-30
TCALIF_04965-PA	Chromosome_2	3763966	3766372	+	Siah1 E3 ubiquitin-protein ligase SIAH1 (Rattus norvegicus)	3765721	3.38061e-23
TCALIF_04966-PA	Chromosome_2	3768946	3771499	+	PSMD8 26S proteasome non-ATPase regulatory subunit 8 (Fragment) (Pongo abelii)	3770642	4.85144e-21
TCALIF_04967-PA	Chromosome_2	3772526	3775990	-	METAP2 Methionine aminopeptidase 2 (Bos taurus)	3773875	2.49797e-22
TCALIF_04968-PA	Chromosome_2	3777516	3779520	-	LIPF Gastric triacylglycerol lipase (Bos taurus)	3778659	4.28581e-21
TCALIF_04969-PA	Chromosome_2	3807102	3810606	+	Protein of unknown function	3810497	1.58907e-24
TCALIF_04970-PA	Chromosome_2	3824110	3845421	+	neurotrimin-like isoform X2	3826484	2.53536e-29
TCALIF_04971-PA	Chromosome_2	3854737	3858399	-	Protein of unknown function	3857006	1.23802e-20
TCALIF_14578-PA	Chromosome_2	3868873	3869496	+	Protein of unknown function	3869220	6.34391e-21
TCALIF_04973-PA	Chromosome_2	3893137	3896205	-	Protein of unknown function	3895647	6.09205e-22
TCALIF_04975-PA	Chromosome_2	3912258	3919561	+	Cont Contactin (Drosophila melanogaster)	3918968	1.86219e-26
TCALIF_16843-PA	Chromosome_2	3989745	3990317	-	transmembrane 205-like	3989754	8.34447e-20
TCALIF_14580-PA	Chromosome_2	3990736	3991008	+	Protein of unknown function	3990744	8.17342e-20
TCALIF_04976-PA	Chromosome_2	4013331	4020624	-	Esterase FE4 (Myzus persicae)	4015640	1.32326e-24
TCALIF_15653-PA	Chromosome_2	4022749	4023784	+	Protein of unknown function	4023617	8.11702e-21
TCALIF_04978-PA	Chromosome_2	4036679	4040209	-	Lix1l LIX1-like protein (Mus musculus)	4037444	7.70056e-25
TCALIF_16844-PA	Chromosome_2	4042396	4045976	-	Protein of unknown function	4042646	1.42264e-22
TCALIF_04979-PA	Chromosome_2	4049894	4052418	-	atad3-b ATPase family AAA domain-containing protein 3-B (Xenopus laevis)	4052239	9.09507e-24
TCALIF_14581-PA	Chromosome_2	4052754	4054580	-	Protein of unknown function	4053428	2.71377e-20
TCALIF_04980-PA	Chromosome_2	4055091	4058356	-	Kpna6 Importin subunit alpha-7 (Mus musculus)	4057565	5.72931e-23
TCALIF_04981-PA	Chromosome_2	4059187	4060706	+	apolipo L3-like	4059768	7.18131e-21
TCALIF_04982-PA	Chromosome_2	4061492	4077462	+	GRIK3 Glutamate receptor ionotropic, kainate 3 (Macaca fascicularis)	4073606	6.67882e-24
TCALIF_04986-PA	Chromosome_2	4078674	4080872	-	Protein of unknown function	4078846	2.202e-21
TCALIF_04987-PA	Chromosome_2	4091029	4093412	-	Carboxypeptidase B (Astacus astacus)	4092604	4.60227e-22
TCALIF_04988-PA	Chromosome_2	4093446	4096747	-	w Protein white (Drosophila melanogaster)	4093916	2.47549e-21
TCALIF_04990-PA	Chromosome_2	4103791	4109937	-	ubc-17 Probable ubiquitin-conjugating enzyme protein 17 (Caenorhabditis elegans)	4108244	5.11389e-23
TCALIF_04991-PA	Chromosome_2	4121951	4123908	+	Atpif1 ATPase inhibitor, mitochondrial (Rattus norvegicus)	4123292	1.11823e-21
TCALIF_04992-PA	Chromosome_2	4127035	4131960	+	Herc4 Probable E3 ubiquitin-protein ligase HERC4 (Mus musculus)	4130342	3.02472e-25
TCALIF_09736-PA	Chromosome_2	4132964	4143303	-	RAVER2 Ribonucleoprotein PTB-binding 2 (Homo sapiens)	4137673	9.53714e-27
TCALIF_09737-PA	Chromosome_2	4173089	4177214	-	RnrL Ribonucleoside-diphosphate reductase large subunit (Drosophila melanogaster)	4176284	1.68868e-21
TCALIF_09738-PA	Chromosome_2	4183428	4186726	-	mcm4-b DNA replication licensing factor mcm4-B (Xenopus laevis)	4184260	1.24705e-25
TCALIF_09739-PA	Chromosome_2	4191152	4192750	+	G2e3 G2/M phase-specific E3 ubiquitin-protein ligase (Mus musculus)	4191205	8.11702e-21
TCALIF_09740-PA	Chromosome_2	4193157	4196059	-	BRAP BRCA1-associated protein (Homo sapiens)	4193172	8.85794e-30
TCALIF_09741-PA	Chromosome_2	4199223	4201166	+	l(2)dtl Protein lethal(2)denticleless (Drosophila melanogaster)	4201128	5.91318e-24
TCALIF_09742-PA	Chromosome_2	4202476	4209232	-	sbf2 Myotubularin-related protein 13 (Xenopus laevis)	4202764	2.18463e-23
TCALIF_09743-PA	Chromosome_2	4210990	4215457	+	Sec5 Exocyst complex component 2 (Drosophila melanogaster)	4213983	8.79188e-25
TCALIF_09744-PA	Chromosome_2	4215676	4216492	-	Ubc6 Ubiquitin-conjugating enzyme E2-17 kDa (Drosophila melanogaster)	4216104	4.68822e-21
TCALIF_09745-PA	Chromosome_2	4221272	4227855	+	Mi-2 Chromodomain-helicase-DNA-binding protein Mi-2 homolog (Drosophila melanogaster)	4222634	3.37017e-23
TCALIF_09747-PA	Chromosome_2	4231664	4232751	+	ABHD10 Mycophenolic acid acyl-glucuronide esterase, mitochondrial (Homo sapiens)	4232602	6.90053e-22
TCALIF_09751-PA	Chromosome_2	4246960	4248303	+	mettl23 Methyltransferase-like protein 23 (Xenopus laevis)	4248186	3.24474e-20
TCALIF_09753-PA	Chromosome_2	4249319	4250812	-	ZNF782 Zinc finger protein 782 (Homo sapiens)	4250227	3.33583e-21
TCALIF_09754-PA	Chromosome_2	4254887	4265465	+	Nf1 Neurofibromin (Rattus norvegicus)	4260456	2.33847e-25
TCALIF_15590-PA	Chromosome_2	4269380	4269804	-	Protein of unknown function	4269667	6.77732e-21
TCALIF_09758-PA	Chromosome_2	4278325	4288414	-	bora Protein aurora borealis (Drosophila pseudoobscura pseudoobscura)	4279548	1.24694e-21
TCALIF_09757-PA	Chromosome_2	4278940	4280655	+	HSPB11 Intraflagellar transport protein 25 homolog (Homo sapiens)	4279548	1.24694e-21
TCALIF_09761-PA	Chromosome_2	4290191	4301238	-	Protein of unknown function	4295677	1.05144e-22
TCALIF_09515-PA	Chromosome_2	4396477	4397254	-	Usb1 U6 snRNA phosphodiesterase (Rattus norvegicus)	4397026	6.57752e-21
TCALIF_15591-PA	Chromosome_2	4398538	4399555	+	mannose-1-phosphate guanyltransferase beta	4399081	2.86812e-20
TCALIF_09513-PA	Chromosome_2	4399638	4402043	-	ANKRD27 Ankyrin repeat domain-containing protein 27 (Homo sapiens)	4399876	1.03237e-20
TCALIF_09511-PA	Chromosome_2	4404684	4408375	+	Protein of unknown function	4405623	8.82179e-22
TCALIF_09510-PA	Chromosome_2	4411243	4412925	+	CERK Ceramide kinase (Homo sapiens)	4412616	1.31683e-20
TCALIF_09508-PA	Chromosome_2	4418018	4425810	+	Nup160 Nuclear pore complex protein Nup160 (Mus musculus)	4422309	1.59488e-22
TCALIF_09509-PA	Chromosome_2	4422673	4422999	-	Spopl Speckle-type POZ protein-like (Mus musculus)	4422798	3.23407e-22
TCALIF_09505-PA	Chromosome_2	4445156	4450169	+	Fam107b Protein FAM107B (Mus musculus)	4446392	4.13468e-24
TCALIF_15654-PA	Chromosome_2	4451834	4457568	+	Protein of unknown function	4456024	5.22723e-31
TCALIF_09504-PA	Chromosome_2	4456082	4457461	-	setd7 Histone-lysine N-methyltransferase SETD7 (Xenopus tropicalis)	4456151	3.99657e-26
TCALIF_09503-PA	Chromosome_2	4457685	4460433	-	RCBTB1 RCC1 and BTB domain-containing protein 1 (Homo sapiens)	4457789	2.34668e-31
TCALIF_09502-PA	Chromosome_2	4462317	4464949	-	Protein of unknown function	4462316	1.40822e-32
TCALIF_09500-PA	Chromosome_2	4481556	4485009	-	Crc Calreticulin (Drosophila melanogaster)	4484422	6.77732e-21
TCALIF_09499-PA	Chromosome_2	4485401	4487052	+	Protein of unknown function	4486422	7.23868e-21
TCALIF_09498-PA	Chromosome_2	4488466	4491172	+	Protein of unknown function	4488867	1.39961e-20
TCALIF_09495-PA	Chromosome_2	4501578	4523601	-	zig-8 Zwei Ig domain protein zig-8 (Caenorhabditis elegans)	4514728	4.85144e-21
TCALIF_09494-PA	Chromosome_2	4562751	4565992	-	Abcf1 ATP-binding cassette sub-family F member 1 (Rattus norvegicus)	4565591	4.52981e-21
TCALIF_09493-PA	Chromosome_2	4567295	4571663	-	brm ATP-dependent helicase brm (Drosophila melanogaster)	4570616	5.43144e-21
TCALIF_14585-PA	Chromosome_2	4584378	4584841	+	TSR3 Ribosome biogenesis protein TSR3 homolog (Homo sapiens)	4584820	4.5549e-20
TCALIF_16847-PA	Chromosome_2	4584935	4585738	-	ccdc93 Coiled-coil domain-containing protein 93 (Xenopus tropicalis)	4585478	6.09637e-20
TCALIF_14582-PA	Chromosome_2	4587285	4589441	-	Protein of unknown function	4589160	4.34396e-20
TCALIF_13841-PA	Chromosome_2	4595389	4596732	+	Sp3 Transcription factor Sp3 (Mus musculus)	4596612	4.52981e-21
TCALIF_13842-PA	Chromosome_2	4596856	4598940	-	Cpsf73 Cleavage and polyadenylation specificity factor 73 (Drosophila melanogaster)	4598614	3.20397e-22
TCALIF_00775-PA	Chromosome_2	4612388	4613500	-	spop-b Speckle-type POZ protein B (Xenopus laevis)	4612529	1.86677e-28
TCALIF_00774-PA	Chromosome_2	4616666	4619720	-	DLST Dihydrolipoyllysine-residue succinyltransferase component of 2-oxoglutarate dehydrogenase complex, mitochondrial (Bos taurus)	4619242	1.79582e-25
TCALIF_00773-PA	Chromosome_2	4620529	4622428	-	YARS Tyrosine--tRNA ligase, cytoplasmic (Gallus gallus)	4621510	1.70663e-23
TCALIF_00772-PA	Chromosome_2	4623552	4625630	-	DHX35 Probable ATP-dependent RNA helicase DHX35 (Pongo abelii)	4624847	3.78091e-21
TCALIF_15656-PA	Chromosome_2	4625738	4636633	-	Protein of unknown function	4635656	4.0545e-22
TCALIF_00771-PA	Chromosome_2	4640242	4651109	+	Pde11 Dual 3',5'-cyclic-AMP and -GMP phosphodiesterase 11 (Drosophila melanogaster)	4647273	1.17948e-21
TCALIF_00769-PA	Chromosome_2	4651298	4656125	+	Protein of unknown function	4655443	3.55981e-22
TCALIF_00770-PA	Chromosome_2	4654163	4655593	-	CPIJ001789 Adenosine monophosphate-protein transferase FICD homolog (Culex quinquefasciatus)	4655443	3.55981e-22
TCALIF_00768-PA	Chromosome_2	4656737	4661613	+	ARF6 ADP-ribosylation factor 6 (Gallus gallus)	4657763	1.58007e-21
TCALIF_00767-PA	Chromosome_2	4665191	4675740	-	oct-1 Organic cation transporter 1 (Caenorhabditis elegans)	4671128	1.67192e-23
TCALIF_00766-PA	Chromosome_2	4685508	4691236	-	Slc22a1 Solute carrier family 22 member 1 (Rattus norvegicus)	4687159	8.65759e-21
TCALIF_00763-PA	Chromosome_2	4700053	4705200	+	slc52a3a Solute carrier family 52, riboflavin transporter, member 3-A (Danio rerio)	4704589	2.20479e-22
TCALIF_00764-PA	Chromosome_2	4704072	4705157	-	Mettl4 Methyltransferase-like protein 4 (Mus musculus)	4704589	2.20479e-22
TCALIF_00761-PA	Chromosome_2	4708340	4709143	+	GA12348 OCIA domain-containing protein 1 (Drosophila pseudoobscura pseudoobscura)	4708939	4.38732e-22
TCALIF_00759-PA	Chromosome_2	4709285	4713797	-	CLINT1 Clathrin interactor 1 (Homo sapiens)	4712544	8.35321e-23
TCALIF_00758-PA	Chromosome_2	4717164	4722973	-	MFGE8 Lactadherin (Homo sapiens)	4718605	1.43508e-21
TCALIF_00757-PA	Chromosome_2	4739754	4743298	-	Ras-like protein (Fragment) (Artemia salina)	4740848	1.25675e-21
TCALIF_00756-PA	Chromosome_2	4757453	4759704	-	HAUS augmin-like complex subunit 3	4757647	4.87059e-22
TCALIF_00755-PA	Chromosome_2	4760090	4762486	+	GILT1 GILT-like protein 1 (Drosophila melanogaster)	4761906	2.17894e-21
TCALIF_00754-PA	Chromosome_2	4765826	4768159	+	ttk Dual specificity protein kinase Ttk (Danio rerio)	4766360	2.52166e-22
TCALIF_14587-PA	Chromosome_2	4768183	4770630	-	ctc1 CST complex subunit CTC1 (Danio rerio)	4769527	2.47131e-22
TCALIF_00753-PA	Chromosome_2	4771308	4773567	-	Hspa5 78 kDa glucose-regulated protein (Mus musculus)	4773490	2.22012e-22
TCALIF_16848-PA	Chromosome_2	4772532	4777358	+	Protein of unknown function	4775152	5.70441e-23
TCALIF_00752-PA	Chromosome_2	4777023	4780580	-	Protein of unknown function	4778611	6.33728e-22
TCALIF_14586-PA	Chromosome_2	4785465	4788086	+	sodium channel Nach	4787603	1.13176e-22
TCALIF_00751-PA	Chromosome_2	4788090	4789360	-	C45G9.7 Uncharacterized protein C45G9.7 (Caenorhabditis elegans)	4789274	9.68666e-22
TCALIF_00750-PA	Chromosome_2	4790560	4792974	+	Topors E3 ubiquitin-protein ligase Topors (Drosophila melanogaster)	4790939	1.15431e-23
TCALIF_00749-PA	Chromosome_2	4795117	4795524	-	Lsm4 U6 snRNA-associated Sm-like protein LSm4 (Mus musculus)	4795141	1.06647e-20
TCALIF_15657-PA	Chromosome_2	4802278	4805414	-	Raver1 Ribonucleoprotein PTB-binding 1 (Mus musculus)	4805048	1.77673e-24
TCALIF_00748-PA	Chromosome_2	4839581	4849153	-	PNLIP Pancreatic triacylglycerol lipase (Fragment) (Myocastor coypus)	4845867	1.89191e-25
TCALIF_00747-PA	Chromosome_2	4859322	4862987	+	setd7 Histone-lysine N-methyltransferase SETD7 (Danio rerio)	4862371	5.06646e-23
TCALIF_00744-PA	Chromosome_2	4875109	4876593	+	FBXL20 F-box/LRR-repeat protein 20 (Homo sapiens)	4875951	4.27328e-20
TCALIF_00743-PA	Chromosome_2	4877521	4878554	-	Protein of unknown function	4878023	4.75359e-20
TCALIF_00742-PA	Chromosome_2	4879481	4883139	+	RCCD1 RCC1 domain-containing protein 1 (Homo sapiens)	4882031	1.80992e-20
TCALIF_14588-PA	Chromosome_2	4882387	4883031	-	Vps28 Vacuolar protein sorting-associated protein 28 homolog (Drosophila melanogaster)	4882423	6.09637e-20
TCALIF_00741-PA	Chromosome_2	4883899	4885466	-	GSTM1 Glutathione S-transferase Mu 1 (Macaca fascicularis)	4885083	1.84808e-22
TCALIF_00739-PA	Chromosome_2	4886321	4890849	-	CFDP1 Craniofacial development protein 1 (Gallus gallus)	4886441	6.31488e-23
TCALIF_00740-PA	Chromosome_2	4887431	4889707	+	AMN Protein amnionless (Canis lupus familiaris)	4888552	6.80217e-23
TCALIF_00738-PA	Chromosome_2	4891319	4897748	-	Impa1 Inositol monophosphatase 1 (Rattus norvegicus)	4891651	2.13039e-26
TCALIF_14589-PA	Chromosome_2	4891402	4892664	+	Ctcfl Transcriptional repressor CTCFL (Mus musculus)	4891651	2.13039e-26
TCALIF_15593-PA	Chromosome_2	4894394	4895622	+	Protein of unknown function	4894419	2.51968e-23
TCALIF_00737-PA	Chromosome_2	4899102	4901324	+	ASCC2 Activating signal cointegrator 1 complex subunit 2 (Homo sapiens)	4900859	3.81627e-20
TCALIF_00735-PA	Chromosome_2	4901442	4906520	-	ZK550.6 Probable phytanoyl-CoA dioxygenase (Caenorhabditis elegans)	4902750	6.35459e-21
TCALIF_00736-PA	Chromosome_2	4901459	4904607	+	Protein of unknown function	4902750	6.35459e-21
TCALIF_00733-PA	Chromosome_2	4913476	4915695	+	br Broad-complex core protein isoform 6 (Drosophila melanogaster)	4915572	7.55372e-21
TCALIF_00732-PA	Chromosome_2	4919501	4920756	+	FEN1 Flap endonuclease 1 (Nematostella vectensis)	4919917	8.58246e-20
TCALIF_00731-PA	Chromosome_2	4921055	4923280	-	SLC9A9 Sodium/hydrogen exchanger 9 (Homo sapiens)	4923260	1.27046e-21
TCALIF_00729-PA	Chromosome_2	4925091	4927988	-	NMNAT1 Nicotinamide/nicotinic acid mononucleotide adenylyltransferase 1 (Bos taurus)	4925822	6.78908e-21
TCALIF_00730-PA	Chromosome_2	4925221	4926519	+	Wdr18 WD repeat-containing protein 18 (Mus musculus)	4925822	6.78908e-21
TCALIF_00728-PA	Chromosome_2	4928597	4929763	+	MVK Mevalonate kinase (Bos taurus)	4928609	1.78794e-20
TCALIF_00726-PA	Chromosome_2	4936790	4939322	+	MTMR2 Myotubularin-related protein 2 (Homo sapiens)	4936879	4.15202e-22
TCALIF_00725-PA	Chromosome_2	4939613	4941785	-	Protein of unknown function	4940806	2.2209e-20
TCALIF_00724-PA	Chromosome_2	4943465	4946331	-	ZNF181 Zinc finger protein 181 (Bos taurus)	4944291	4.0296e-24
TCALIF_00723-PA	Chromosome_2	4948726	4951457	-	RBM17 Splicing factor 45 (Homo sapiens)	4948774	3.72769e-23
TCALIF_00721-PA	Chromosome_2	4955656	4968233	+	GLDC Glycine dehydrogenase (decarboxylating), mitochondrial (Gallus gallus)	4966358	2.38597e-24
TCALIF_00722-PA	Chromosome_2	4965029	4967710	-	PGM1 Phosphoglucomutase-1 (Bos taurus)	4966358	2.38597e-24
TCALIF_00718-PA	Chromosome_2	4974977	4984412	+	SLC38A9 Sodium-coupled neutral amino acid transporter 9 (Homo sapiens)	4978944	5.33542e-23
TCALIF_00719-PA	Chromosome_2	4979261	4981691	-	SIDT1 SID1 transmembrane family member 1 (Homo sapiens)	4981659	3.49661e-21
TCALIF_00717-PA	Chromosome_2	5014031	5027492	+	Protein of unknown function	5023423	7.13164e-22
TCALIF_00716-PA	Chromosome_2	5037463	5038485	+	Plxdc1 Plexin domain-containing protein 1 (Mus musculus)	5037477	1.64834e-23
TCALIF_00715-PA	Chromosome_2	5039571	5050102	-	Trim23 E3 ubiquitin-protein ligase TRIM23 (Mus musculus)	5047808	4.31322e-21
TCALIF_00714-PA	Chromosome_2	5042986	5045292	+	ulk3 Serine/threonine-protein kinase ULK3 (Xenopus laevis)	5045178	4.8625e-20
TCALIF_00713-PA	Chromosome_2	5045475	5047370	+	ENTPD1 Ectonucleoside triphosphate diphosphohydrolase 1 (Sus scrofa)	5046597	5.66803e-20
TCALIF_00709-PA	Chromosome_2	5050599	5058351	-	Itgb3 Integrin beta-3 (Mus musculus)	5053642	1.22643e-22
TCALIF_00707-PA	Chromosome_2	5067390	5078090	-	Protein of unknown function	5076943	1.02073e-22
TCALIF_00706-PA	Chromosome_2	5088431	5104128	+	GLIS3 Zinc finger protein GLIS3 (Homo sapiens)	5088848	8.03948e-22
TCALIF_00705-PA	Chromosome_2	5107333	5121088	-	NRP1 Neuropilin-1 (Gallus gallus)	5109583	1.55061e-24
TCALIF_00704-PA	Chromosome_2	5125817	5135895	-	ADAMTS2 A disintegrin and metalloproteinase with thrombospondin motifs 2 (Bos taurus)	5135804	9.13116e-27
TCALIF_00703-PA	Chromosome_2	5139425	5149577	+	NUAK1 NUAK family SNF1-like kinase 1 (Homo sapiens)	5144650	1.05493e-26
TCALIF_00701-PA	Chromosome_2	5154252	5162215	+	lin-12 Protein lin-12 (Caenorhabditis elegans)	5162038	2.70851e-25
TCALIF_00700-PA	Chromosome_2	5162572	5164877	-	pitx3 Pituitary homeobox 3 (Xenopus laevis)	5163461	6.11504e-20
TCALIF_00699-PA	Chromosome_2	5180496	5186352	+	Ptx Pituitary homeobox x (Branchiostoma belcheri)	5181770	2.53988e-27
TCALIF_00697-PA	Chromosome_2	5238556	5242497	-	fam213b Prostamide/prostaglandin F synthase (Xenopus tropicalis)	5241386	3.42627e-21
TCALIF_00696-PA	Chromosome_2	5249637	5252633	+	ERBIN Erbin (Homo sapiens)	5252615	3.39709e-21
TCALIF_00695-PA	Chromosome_2	5254280	5256494	+	TMEM185A Transmembrane protein 185A (Pongo abelii)	5254513	1.05156e-24
TCALIF_00694-PA	Chromosome_2	5259248	5267477	+	Rictor Rapamycin-insensitive companion of mTOR (Mus musculus)	5263780	1.24694e-21
TCALIF_00693-PA	Chromosome_2	5267551	5291141	-	TESK2 Dual specificity testis-specific protein kinase 2 (Homo sapiens)	5289319	9.8564e-27
TCALIF_00691-PA	Chromosome_2	5291519	5300542	-	Pik3cb Phosphatidylinositol 4,5-bisphosphate 3-kinase catalytic subunit beta isoform (Mus musculus)	5298630	3.42627e-21
TCALIF_00692-PA	Chromosome_2	5291533	5295545	+	Skiv2l2 Superkiller viralicidic activity 2-like 2 (Mus musculus)	5295358	1.03662e-20
TCALIF_00690-PA	Chromosome_2	5301822	5304725	-	Psmd2 26S proteasome non-ATPase regulatory subunit 2 (Rattus norvegicus)	5303439	2.84868e-21
TCALIF_00688-PA	Chromosome_2	5305098	5307254	-	tbc1d7 TBC1 domain family member 7 (Danio rerio)	5306297	3.10518e-21
TCALIF_14592-PA	Chromosome_2	5307373	5307906	-	PAGR1 PAXIP1-associated glutamate-rich protein 1 (Rattus norvegicus)	5307700	2.72647e-21
TCALIF_00687-PA	Chromosome_2	5309437	5312250	+	WDR63 WD repeat-containing protein 63 (Macaca fascicularis)	5310758	3.24973e-24
TCALIF_00685-PA	Chromosome_2	5312942	5317779	-	suz12b Polycomb protein suz12-B (Danio rerio)	5314417	2.54087e-22
TCALIF_00684-PA	Chromosome_2	5318218	5324794	-	Arap2 Arf-GAP with Rho-GAP domain, ANK repeat and PH domain-containing protein 2 (Mus musculus)	5319973	2.81415e-21
TCALIF_15594-PA	Chromosome_2	5318951	5320372	+	erlin2 Erlin-2 (Xenopus tropicalis)	5319973	2.81415e-21
TCALIF_00683-PA	Chromosome_2	5330397	5334433	+	vas ATP-dependent RNA helicase vasa, isoform A (Drosophila melanogaster)	5332305	8.19312e-22
TCALIF_00682-PA	Chromosome_2	5334680	5336440	+	wscd1 WSC domain-containing protein 1 (Xenopus tropicalis)	5335990	4.60723e-24
TCALIF_00679-PA	Chromosome_2	5338553	5366769	+	Slc22a1 Solute carrier family 22 member 1 (Rattus norvegicus)	5363576	1.02589e-24
TCALIF_00678-PA	Chromosome_2	5385088	5416554	+	Protein of unknown function	5385642	4.65272e-25
TCALIF_00677-PA	Chromosome_2	5426925	5427524	-	Putative defense protein 1 (Lonomia obliqua)	5427499	3.44447e-20
TCALIF_00675-PA	Chromosome_2	5441311	5450187	-	UBAC2 Ubiquitin-associated domain-containing protein 2 (Macaca fascicularis)	5441774	2.37949e-26
TCALIF_00676-PA	Chromosome_2	5446603	5448188	+	SLC35G1 Solute carrier family 35 member G1 (Homo sapiens)	5447139	2.16095e-23
TCALIF_00674-PA	Chromosome_2	5461211	5465236	+	smc4 Structural maintenance of chromosomes protein 4 (Xenopus laevis)	5462878	4.46771e-23
TCALIF_00673-PA	Chromosome_2	5471742	5478245	+	set5 SET domain-containing protein 5 (Schizosaccharomyces pombe (strain 972 / ATCC 24843))	5478035	1.3879e-21
TCALIF_00672-PA	Chromosome_2	5477308	5477868	-	ube2m NEDD8-conjugating enzyme Ubc12 (Xenopus tropicalis)	5477854	1.45736e-20
TCALIF_00671-PA	Chromosome_2	5479490	5480359	+	CG4968 Ubiquitin thioesterase otubain-like (Drosophila melanogaster)	5479732	1.77676e-22
TCALIF_00669-PA	Chromosome_2	5487193	5489922	-	su(s) Protein suppressor of sable (Drosophila melanogaster)	5489867	3.33052e-22
TCALIF_00668-PA	Chromosome_2	5493251	5495431	+	rhbdf1 Inactive rhomboid protein 1 (Danio rerio)	5494868	4.719e-20
TCALIF_00667-PA	Chromosome_2	5499430	5504052	-	shark Tyrosine-protein kinase shark (Drosophila melanogaster)	5502493	1.30971e-23
TCALIF_14593-PA	Chromosome_2	5507866	5510209	+	tetratricopeptide repeat 25 isoform X1	5508518	4.31322e-21
TCALIF_00664-PA	Chromosome_2	5515057	5521125	-	NARS Asparagine--tRNA ligase, cytoplasmic (Bos taurus)	5516862	1.24694e-21
TCALIF_00665-PA	Chromosome_2	5515566	5516784	+	Tusc3 Tumor suppressor candidate 3 (Mus musculus)	5516745	2.00636e-20
TCALIF_00662-PA	Chromosome_2	5526332	5536993	-	Mov10l1 RNA helicase Mov10l1 (Mus musculus)	5531659	6.75016e-24
TCALIF_00660-PA	Chromosome_2	5540781	5547003	+	Aqr Intron-binding protein aquarius (Mus musculus)	5542256	2.20015e-21
TCALIF_00659-PA	Chromosome_2	5547113	5552701	-	acid-sensing ion channel 4 isoform X2	5549364	9.83252e-24
TCALIF_00658-PA	Chromosome_2	5552873	5554965	-	Protein of unknown function	5554729	3.95313e-20
TCALIF_00657-PA	Chromosome_2	5557569	5573873	-	Pde4d cAMP-specific 3',5'-cyclic phosphodiesterase 4D (Mus musculus)	5573842	2.00651e-24
TCALIF_00656-PA	Chromosome_2	5618254	5627401	+	CD109 CD109 antigen (Homo sapiens)	5620973	4.43447e-22
TCALIF_00655-PA	Chromosome_2	5639241	5643176	+	Kdm2 JmjC domain-containing histone demethylation protein 1 (Drosophila melanogaster)	5640114	6.28278e-20
TCALIF_00653-PA	Chromosome_2	5652341	5653396	+	Reticulocalbin-2 (Crotalus adamanteus)	5652721	9.27224e-20
TCALIF_00652-PA	Chromosome_2	5653922	5654719	-	mRpL24 Probable 39S ribosomal protein L24, mitochondrial (Drosophila pseudoobscura pseudoobscura)	5654392	4.64234e-20
TCALIF_00651-PA	Chromosome_2	5656539	5661794	-	ABCC10 Multidrug resistance-associated protein 7 (Homo sapiens)	5656676	6.31488e-23
TCALIF_16850-PA	Chromosome_2	5665759	5668078	-	Esf1 ESF1 homolog (Mus musculus)	5667906	1.24264e-23
TCALIF_00649-PA	Chromosome_2	5668014	5669727	+	dph2 2-(3-amino-3-carboxypropyl)histidine synthase subunit 2 (Danio rerio)	5668908	3.42627e-21
TCALIF_00647-PA	Chromosome_2	5671494	5672459	+	mRpL19 39S ribosomal protein L19, mitochondrial (Drosophila melanogaster)	5672375	2.69669e-21
TCALIF_15661-PA	Chromosome_2	5675126	5679869	+	NCOA1 Nuclear receptor coactivator 1 (Sus scrofa)	5679789	1.10576e-22
TCALIF_14594-PA	Chromosome_2	5679934	5680263	+	Protein of unknown function	5680111	8.4917e-21
TCALIF_00646-PA	Chromosome_2	5680602	5682603	+	DUSP3 Dual specificity protein phosphatase 3 (Pongo abelii)	5682598	2.54702e-20
TCALIF_00644-PA	Chromosome_2	5690539	5697975	+	RAB28 Ras-related protein Rab-28 (Pongo abelii)	5691978	5.3295e-21
TCALIF_00643-PA	Chromosome_2	5695934	5697247	-	SP8 Transcription factor Sp8 (Gallus gallus)	5696977	4.90088e-20
TCALIF_12699-PA	Chromosome_2	5700320	5705289	+	GGT1 Glutathione hydrolase 1 proenzyme (Homo sapiens)	5704720	8.57599e-28
TCALIF_12697-PA	Chromosome_2	5717442	5719315	+	Vitellogenin (Fenneropenaeus merguiensis)	5718985	3.05959e-20
TCALIF_12696-PA	Chromosome_2	5719519	5722740	+	Apolipophorins (Locusta migratoria)	5722582	1.11823e-21
TCALIF_12695-PA	Chromosome_2	5731028	5745283	+	Apolipophorins (Locusta migratoria)	5744150	6.63009e-22
TCALIF_12143-PA	Chromosome_2	5767557	5770877	+	Protein of unknown function	5770733	2.55178e-21
TCALIF_12141-PA	Chromosome_2	5781921	5784659	-	TRABD TraB domain-containing protein (Homo sapiens)	5784656	6.30123e-20
TCALIF_12140-PA	Chromosome_2	5793523	5796726	+	XPR1 Xenotropic and polytropic retrovirus receptor 1 (Homo sapiens)	5795300	1.64061e-20
TCALIF_12139-PA	Chromosome_2	5798357	5801558	-	jmjd6 Bifunctional arginine demethylase and lysyl-hydroxylase JMJD6 (Danio rerio)	5800422	1.14858e-20
TCALIF_12136-PA	Chromosome_2	5807610	5815098	+	GPR155 Integral membrane protein GPR155 (Homo sapiens)	5811977	1.16168e-20
TCALIF_15663-PA	Chromosome_2	5836900	5846867	+	Protein of unknown function	5839692	4.87059e-22
TCALIF_13897-PA	Chromosome_2	5867351	5879934	-	Glra2 Glycine receptor subunit alpha-2 (Mus musculus)	5876822	8.61556e-26
TCALIF_13010-PA	Chromosome_2	5935722	5947454	+	Kmt2e Histone-lysine N-methyltransferase 2E (Mus musculus)	5946446	1.15287e-24
TCALIF_13008-PA	Chromosome_2	5969978	5973441	+	Ift81 Intraflagellar transport protein 81 homolog (Mus musculus)	5970105	1.79448e-21
TCALIF_13007-PA	Chromosome_2	5976028	5978694	-	AP1G1 AP-1 complex subunit gamma-1 (Homo sapiens)	5978110	7.44218e-20
TCALIF_13006-PA	Chromosome_2	5991817	5992392	-	Nca Neurocalcin homolog (Drosophila melanogaster)	5992387	3.46986e-21
TCALIF_13005-PA	Chromosome_2	5997976	5999288	-	otud6b OTU domain-containing protein 6B (Xenopus laevis)	5998348	1.09859e-24
TCALIF_16852-PA	Chromosome_2	6032597	6063033	+	Adarb1 Double-stranded RNA-specific editase 1 (Mus musculus)	6048978	6.71105e-26
TCALIF_09945-PA	Chromosome_2	6084512	6086980	-	Map2k7 Dual specificity mitogen-activated protein kinase kinase 7 (Rattus norvegicus)	6085142	2.47131e-22
TCALIF_09946-PA	Chromosome_2	6094584	6100326	+	Oxct1 Succinyl-CoA:3-ketoacid coenzyme A transferase 1, mitochondrial (Rattus norvegicus)	6095251	1.73534e-21
TCALIF_09947-PA	Chromosome_2	6100334	6104343	-	Abcg5 ATP-binding cassette sub-family G member 5 (Mus musculus)	6101280	1.49629e-21
TCALIF_09949-PA	Chromosome_2	6108829	6110456	+	secretory phospholipase A2 receptor isoform X1	6108966	3.05959e-20
TCALIF_13982-PA	Chromosome_2	6213039	6216111	-	Ube2g1 Ubiquitin-conjugating enzyme E2 G1 (Rattus norvegicus)	6216063	1.43443e-32
TCALIF_15664-PA	Chromosome_2	6419132	6420907	-	ggr-1 Glycine receptor subunit beta-type 4 (Caenorhabditis elegans)	6420440	3.47123e-23
TCALIF_16855-PA	Chromosome_2	6451191	6477665	-	Protein of unknown function	6476886	2.03142e-32
TCALIF_14598-PA	Chromosome_2	6485866	6487641	+	Fmo5 Dimethylaniline monooxygenase [N-oxide-forming] 5 (Mus musculus)	6486576	5.96643e-29
TCALIF_16856-PA	Chromosome_2	6493610	6516264	-	Sntb2 Beta-2-syntrophin (Mus musculus)	6502789	9.09507e-24
TCALIF_08305-PA	Chromosome_2	6520592	6523929	+	cwf19l1 CWF19-like protein 1 (Xenopus laevis)	6520898	7.53058e-24
TCALIF_08306-PA	Chromosome_2	6533627	6538237	+	PAK3 Serine/threonine-protein kinase PAK 3 (Pongo pygmaeus)	6534389	8.92051e-20
TCALIF_08307-PA	Chromosome_2	6566664	6570184	-	slc9b2 Sodium/hydrogen exchanger 9B2 (Xenopus tropicalis)	6569315	1.25675e-21
TCALIF_08308-PA	Chromosome_2	6575752	6576939	+	LamC Lamin-C (Drosophila melanogaster)	6576608	6.09205e-22
TCALIF_08309-PA	Chromosome_2	6579664	6580818	-	Ythdf2 YTH domain-containing family protein 2 (Mus musculus)	6580780	4.85144e-21
TCALIF_08310-PA	Chromosome_2	6601299	6616610	+	SRGAP1 SLIT-ROBO Rho GTPase-activating protein 1 (Homo sapiens)	6616567	3.58817e-22
TCALIF_08311-PA	Chromosome_2	6616878	6622363	-	kinesin KIN-14D isoform X1	6621746	1.51038e-22
TCALIF_08312-PA	Chromosome_2	6627762	6635833	+	TRPV6 Transient receptor potential cation channel subfamily V member 6 (Homo sapiens)	6634031	4.96317e-24
TCALIF_08313-PA	Chromosome_2	6638073	6639839	+	Nprl2 GATOR complex protein NPRL2 (Drosophila melanogaster)	6638692	3.87154e-21
TCALIF_08314-PA	Chromosome_2	6643114	6647140	+	Moe Moesin/ezrin/radixin homolog 1 (Culex quinquefasciatus)	6643743	4.99544e-23
TCALIF_08316-PA	Chromosome_2	6659884	6661506	+	PYROXD2 Pyridine nucleotide-disulfide oxidoreductase domain-containing protein 2 (Bos taurus)	6660378	5.3295e-21
TCALIF_08317-PA	Chromosome_2	6661773	6664731	+	IMPDH2 Inosine-5'-monophosphate dehydrogenase 2 (Bos taurus)	6662153	8.82179e-22
TCALIF_08318-PA	Chromosome_2	6664872	6670802	-	CG9801 PP2C-like domain-containing protein CG9801 (Drosophila melanogaster)	6667641	1.94031e-23
TCALIF_08319-PA	Chromosome_2	6676693	6678200	-	rpl27 60S ribosomal protein L27 (Danio rerio)	6676719	3.12422e-23
TCALIF_08320-PA	Chromosome_2	6681238	6687205	+	LHT2 Lysine histidine transporter 2 (Arabidopsis thaliana)	6687028	3.08125e-28
TCALIF_16857-PA	Chromosome_2	6688966	6694177	+	Protein of unknown function	6689577	4.88706e-24
TCALIF_08322-PA	Chromosome_2	6693925	6700664	-	Eps8l2 Epidermal growth factor receptor kinase substrate 8-like protein 2 (Mus musculus)	6699745	1.73639e-24
TCALIF_08323-PA	Chromosome_2	6714368	6724151	+	Hil Hillarin (Drosophila melanogaster)	6720531	4.60723e-24
TCALIF_08324-PA	Chromosome_2	6720297	6723941	-	Rab3gap2 Rab3 GTPase-activating protein non-catalytic subunit (Rattus norvegicus)	6720531	4.60723e-24
TCALIF_08325-PA	Chromosome_2	6737542	6739757	+	znf367 Zinc finger protein 367 (Danio rerio)	6737925	3.47123e-23
TCALIF_01673-PA	Chromosome_2	6746241	6752436	+	OVCH1 Ovochymase-1 (Homo sapiens)	6747545	8.54155e-26
TCALIF_01672-PA	Chromosome_2	6762858	6769425	+	Tmprss11g Transmembrane protease serine 11G (Rattus norvegicus)	6767443	2.25147e-29
TCALIF_01671-PA	Chromosome_2	6769439	6776591	-	RhoGAP100F Rho GTPase-activating protein 100F (Drosophila melanogaster)	6775810	8.39076e-25
TCALIF_01669-PA	Chromosome_2	6780135	6782231	-	SMYD4 SET and MYND domain-containing protein 4 (Pongo abelii)	6781773	4.79809e-21
TCALIF_01668-PA	Chromosome_2	6782891	6785366	-	CG8414 Polynucleotide 5'-hydroxyl-kinase NOL9 (Drosophila melanogaster)	6782947	1.53606e-24
TCALIF_01667-PA	Chromosome_2	6786862	6789400	-	Protein of unknown function	6787047	4.82228e-26
TCALIF_01666-PA	Chromosome_2	6791179	6797505	-	wnk-1 Serine/threonine-protein kinase WNK (Caenorhabditis elegans)	6793313	6.67882e-24
TCALIF_01665-PA	Chromosome_2	6809775	6812855	+	usp10 Ubiquitin carboxyl-terminal hydrolase 10 (Xenopus tropicalis)	6810065	4.02542e-24
TCALIF_01664-PA	Chromosome_2	6813456	6814766	-	ZNF454 Zinc finger protein 454 (Homo sapiens)	6813660	1.45736e-20
TCALIF_01663-PA	Chromosome_2	6815764	6819023	-	IQSEC1 IQ motif and SEC7 domain-containing protein 1 (Homo sapiens)	6817633	1.33753e-23
TCALIF_01662-PA	Chromosome_2	6821467	6822517	+	Tom40 Mitochondrial import receptor subunit TOM40 homolog 1 (Drosophila melanogaster)	6821474	1.66679e-20
TCALIF_01661-PA	Chromosome_2	6831933	6841346	-	PTPRK Receptor-type tyrosine-protein phosphatase kappa (Homo sapiens)	6832171	3.36915e-23
TCALIF_01660-PA	Chromosome_2	6849464	6851481	-	CLRN3 Clarin-3 (Homo sapiens)	6851288	2.83329e-20
TCALIF_01658-PA	Chromosome_2	6857849	6860297	+	Rint1 RAD50-interacting protein 1 (Mus musculus)	6859199	2.55178e-21
TCALIF_01657-PA	Chromosome_2	6859482	6866093	-	mon2 Protein MON2 homolog (Drosophila melanogaster)	6865794	3.92558e-23
TCALIF_01656-PA	Chromosome_2	6870614	6872326	-	nucleolus and neural progenitor -like	6870763	2.72647e-21
TCALIF_01655-PA	Chromosome_2	6880117	6882930	+	ATP2C1 Calcium-transporting ATPase type 2C member 1 (Bos taurus)	6882354	1.90387e-21
TCALIF_01654-PA	Chromosome_2	6884076	6889761	-	UTY Histone demethylase UTY (Homo sapiens)	6887868	3.92558e-23
TCALIF_01653-PA	Chromosome_2	6898864	6901089	+	ARMC2 Armadillo repeat-containing protein 2 (Homo sapiens)	6899762	1.16342e-23
TCALIF_01652-PA	Chromosome_2	6900891	6907776	-	Znf296 Zinc finger protein 296 (Mus musculus)	6906024	9.39019e-25
TCALIF_01651-PA	Chromosome_2	6907878	6911137	+	Protein of unknown function	6910196	3.64946e-24
TCALIF_01650-PA	Chromosome_2	6911116	6912697	-	rnf168 E3 ubiquitin-protein ligase rnf168 (Danio rerio)	6912019	4.27328e-20
TCALIF_01649-PA	Chromosome_2	6913346	6917905	-	PRKCSH Glucosidase 2 subunit beta (Bos taurus)	6916100	4.65272e-25
TCALIF_01646-PA	Chromosome_2	6925366	6927931	+	nfil3 Nuclear factor interleukin-3-regulated protein (Danio rerio)	6926941	1.71154e-21
TCALIF_01645-PA	Chromosome_2	6933813	6937395	+	TBC1D22B TBC1 domain family member 22B (Homo sapiens)	6935683	6.54607e-21
TCALIF_15596-PA	Chromosome_2	6937835	6939642	+	ric-3 Resistance to inhibitors of cholinesterase protein 3 (Caenorhabditis elegans)	6937951	1.04317e-23
TCALIF_01644-PA	Chromosome_2	6939711	6944192	-	MYBL1 Myb-related protein A (Gallus gallus)	6940539	8.47636e-24
TCALIF_01642-PA	Chromosome_2	6955822	6962719	-	Ttc26 Intraflagellar transport protein 56 (Mus musculus)	6956789	8.28669e-25
TCALIF_01643-PA	Chromosome_2	6955828	6960599	+	CNOT4 CCR4-NOT transcription complex subunit 4 (Homo sapiens)	6956789	8.28669e-25
TCALIF_01641-PA	Chromosome_2	6962760	6966582	-	osp Protein outspread (Drosophila melanogaster)	6965474	2.43162e-27
TCALIF_01640-PA	Chromosome_2	6972592	6974415	+	SSPO SCO-spondin (Homo sapiens)	6973445	2.97768e-24
TCALIF_01639-PA	Chromosome_2	6974647	6976123	-	Mpp2 MAGUK p55 subfamily member 2 (Rattus norvegicus)	6974791	4.44951e-24
TCALIF_01638-PA	Chromosome_2	6977061	6981564	-	Complexin-1 (Narke japonica)	6979774	3.25193e-26
TCALIF_01637-PA	Chromosome_2	6990643	6994096	-	NTN1 Netrin-1 (Sus scrofa)	6992505	7.90859e-26
TCALIF_01636-PA	Chromosome_2	7006390	7011274	-	CG10915 Uncharacterized protein CG10915 (Drosophila melanogaster)	7006432	5.21988e-27
TCALIF_01635-PA	Chromosome_2	7012605	7013909	-	Uncharacterized protein KIAA0930 homolog (Xenopus laevis)	7013553	3.748e-27
TCALIF_16859-PA	Chromosome_2	7013958	7014854	-	Schip1 Schwannomin-interacting protein 1 (Mus musculus)	7014320	3.12711e-29
TCALIF_01634-PA	Chromosome_2	7026488	7027007	-	Protein of unknown function	7026750	3.69415e-27
TCALIF_01633.1-PA	Chromosome_2	7030340	7031663	+	Protein of unknown function	7031200	1.44677e-24
TCALIF_01631.1-PA	Chromosome_2	7032453	7036509	-	Gipc1 PDZ domain-containing protein GIPC1 (Rattus norvegicus)	7036249	3.19295e-30
TCALIF_01632.2-PA	Chromosome_2	7032470	7033199	+	Protein of unknown function	7032744	2.70774e-27
TCALIF_01629-PA	Chromosome_2	7051122	7058555	-	Abcc1 Multidrug resistance-associated protein 1 (Mus musculus)	7053129	1.88764e-29
TCALIF_01630-PA	Chromosome_2	7052035	7053173	+	TEgg029f10.1 UPF0472 protein C16orf72 homolog (Xenopus tropicalis)	7053129	1.88764e-29
TCALIF_01627-PA	Chromosome_2	7069436	7079638	+	Nup107 Nuclear pore complex protein Nup107 (Mus musculus)	7071670	8.2443e-30
TCALIF_01625-PA	Chromosome_2	7077393	7079637	-	G2e3 G2/M phase-specific E3 ubiquitin-protein ligase (Mus musculus)	7078738	3.72426e-29
TCALIF_01624-PA	Chromosome_2	7081110	7083618	-	Pias1 E3 SUMO-protein ligase PIAS1 (Mus musculus)	7083136	1.60221e-29
TCALIF_01623-PA	Chromosome_2	7089460	7091517	-	Dpys Dihydropyrimidinase (Mus musculus)	7090662	6.3478e-28
TCALIF_01621-PA	Chromosome_2	7092125	7097558	-	Protein of unknown function	7097157	1.98554e-29
TCALIF_01622-PA	Chromosome_2	7092545	7095204	+	OSBPL9 Oxysterol-binding protein-related protein 9 (Pongo abelii)	7094256	6.99438e-25
TCALIF_01620-PA	Chromosome_2	7103368	7112533	+	Rich Guanine nucleotide exchange factor subunit Rich (Drosophila melanogaster)	7104039	3.06103e-31
TCALIF_01618.1-PA	Chromosome_2	7112117	7116690	-	rab7 Ras-related protein rab7 (Epinephelus coioides)	7116612	1.21156e-29
TCALIF_01619-PA	Chromosome_2	7113440	7114894	+	Sntb1 Beta-1-syntrophin (Mus musculus)	7113639	1.08248e-27
TCALIF_01617.2-PA	Chromosome_2	7119090	7119509	+	Dda1 DET1- and DDB1-associated protein 1 (Mus musculus)	7119335	3.58021e-23
TCALIF_01616-PA	Chromosome_2	7119745	7131061	-	At1g12160 Flavin-containing monooxygenase FMO GS-OX-like 1 (Arabidopsis thaliana)	7130554	2.10343e-31
TCALIF_01615-PA	Chromosome_2	7138711	7148004	+	ATP11B Probable phospholipid-transporting ATPase IF (Homo sapiens)	7141098	9.28951e-33
TCALIF_01614-PA	Chromosome_2	7151252	7153021	-	RNA polymerase II degradation factor 1-like	7152271	1.56558e-32
TCALIF_01613-PA	Chromosome_2	7166252	7181793	+	Protein of unknown function	7171208	1.41534e-34
TCALIF_01612-PA	Chromosome_2	7177388	7183995	-	GABBR2 Gamma-aminobutyric acid type B receptor subunit 2 (Homo sapiens)	7178231	2.84113e-33
TCALIF_01611-PA	Chromosome_2	7184504	7185978	+	wdr61 WD repeat-containing protein 61 (Danio rerio)	7184521	2.62957e-26
TCALIF_01610-PA	Chromosome_2	7186089	7188196	-	Ninj1 Ninjurin-1 (Rattus norvegicus)	7188047	7.90072e-30
TCALIF_01609-PA	Chromosome_2	7192358	7202993	+	bark Protein bark beetle (Drosophila melanogaster)	7202949	7.74819e-32
TCALIF_01608-PA	Chromosome_2	7204212	7210645	-	Hltf Helicase-like transcription factor (Mus musculus)	7205160	1.56218e-30
TCALIF_01607-PA	Chromosome_2	7211220	7212104	+	RWDD2A RWD domain-containing protein 2A (Macaca fascicularis)	7211357	1.94405e-30
TCALIF_01606-PA	Chromosome_2	7212852	7217965	-	CARMIL1 F-actin-uncapping protein LRRC16A (Homo sapiens)	7213927	1.11363e-31
TCALIF_01605-PA	Chromosome_2	7218432	7220898	+	Tmem41a Transmembrane protein 41A (Mus musculus)	7220081	5.83747e-27
TCALIF_01604-PA	Chromosome_2	7221117	7222235	-	Agpat3 1-acyl-sn-glycerol-3-phosphate acyltransferase gamma (Mus musculus)	7222104	4.49734e-28
TCALIF_01603-PA	Chromosome_2	7222633	7223577	-	GDPD1 Glycerophosphodiester phosphodiesterase domain-containing protein 1 (Homo sapiens)	7222666	2.53719e-28
TCALIF_01602-PA	Chromosome_2	7225840	7228900	+	fam120a Constitutive coactivator of PPAR-gamma-like protein 1 homolog (Xenopus tropicalis)	7226064	5.03995e-30
TCALIF_01601-PA	Chromosome_2	7229172	7235828	+	fam120a Constitutive coactivator of PPAR-gamma-like protein 1 homolog (Xenopus tropicalis)	7233940	4.10765e-29
TCALIF_01600-PA	Chromosome_2	7233900	7240998	-	ORC1 Origin recognition complex subunit 1 (Cricetulus griseus)	7240200	6.94777e-31
TCALIF_01599-PA	Chromosome_2	7242969	7244320	-	bonsai 28S ribosomal protein S15, mitochondrial (Drosophila melanogaster)	7243033	2.36931e-27
TCALIF_01598-PA	Chromosome_2	7244728	7246291	-	Dnajb9 DnaJ homolog subfamily B member 9 (Rattus norvegicus)	7245484	9.85073e-29
TCALIF_01597-PA	Chromosome_2	7246707	7248890	+	CRBN Protein cereblon (Bos taurus)	7248657	1.32622e-28
TCALIF_01596-PA	Chromosome_2	7250540	7255814	+	med26 Mediator of RNA polymerase II transcription subunit 26 (Danio rerio)	7251715	1.89742e-28
TCALIF_01595-PA	Chromosome_2	7256806	7257619	+	MagR Iron-sulfur cluster assembly 1 homolog, mitochondrial (Drosophila melanogaster)	7257481	1.23502e-25
TCALIF_16860-PA	Chromosome_2	7257852	7259662	+	Protein of unknown function	7259230	1.94918e-27
TCALIF_01594.1-PA	Chromosome_2	7260126	7264071	+	Bre1 E3 ubiquitin-protein ligase Bre1 (Drosophila melanogaster)	7261480	3.244e-32
TCALIF_00499-PA	Chromosome_2	7301181	7308345	+	INTS4 Integrator complex subunit 4 (Homo sapiens)	7306833	7.96448e-28
TCALIF_00500-PA	Chromosome_2	7308349	7309287	-	Fis1 Mitochondrial fission 1 protein (Mus musculus)	7308357	4.30335e-26
TCALIF_00501-PA	Chromosome_2	7311168	7319669	+	Protein of unknown function	7314598	1.00634e-31
TCALIF_00502-PA	Chromosome_2	7320152	7323973	+	AAEL008004 Elongation of very long chain fatty acids protein AAEL008004 (Aedes aegypti)	7320397	5.8062e-27
TCALIF_00503-PA	Chromosome_2	7324003	7331386	-	MPDZ Multiple PDZ domain protein (Homo sapiens)	7327857	3.34287e-27
TCALIF_00504-PA	Chromosome_2	7336615	7339068	+	Capn7 Calpain-7 (Mus musculus)	7337796	1.115e-28
TCALIF_15668-PA	Chromosome_2	7339189	7340430	+	DNA primase large subunit-like isoform X2	7339536	1.86871e-26
TCALIF_00505-PA	Chromosome_2	7340460	7348860	-	IQCA1 IQ and AAA domain-containing protein 1 (Homo sapiens)	7346127	2.4552e-32
TCALIF_00506-PA	Chromosome_2	7350774	7353237	+	BCAP31 B-cell receptor-associated protein 31 (Homo sapiens)	7350986	1.71485e-32
TCALIF_00507-PA	Chromosome_2	7360880	7370985	-	eif4e3-b Eukaryotic translation initiation factor 4E type 3-B (Xenopus laevis)	7364779	2.19354e-30
TCALIF_16862-PA	Chromosome_2	7372264	7376361	+	Protein of unknown function	7374675	7.65306e-29
TCALIF_00509-PA	Chromosome_2	7389452	7402760	-	ZSWIM5 Zinc finger SWIM domain-containing protein 5 (Homo sapiens)	7397564	1.0624e-32
TCALIF_00508-PA	Chromosome_2	7389763	7391746	+	Plpp6 Phospholipid phosphatase 6 (Mus musculus)	7391171	1.74838e-30
TCALIF_00511-PA	Chromosome_2	7405016	7410002	-	CG17119 Cystinosin homolog (Drosophila melanogaster)	7406327	3.331e-27
TCALIF_00512-PA	Chromosome_2	7406296	7406709	+	TXN2 Thioredoxin, mitochondrial (Bos taurus)	7406327	3.331e-27
TCALIF_00513-PA	Chromosome_2	7410079	7412748	+	Jmjd7 JmjC domain-containing protein 7 (Mus musculus)	7411474	1.00142e-26
TCALIF_00514-PA	Chromosome_2	7411590	7412588	-	SAP30BP SAP30-binding protein (Homo sapiens)	7412238	1.15431e-23
TCALIF_00515-PA	Chromosome_2	7413047	7419138	-	topbp1-A DNA topoisomerase 2-binding protein 1-A (Xenopus laevis)	7418491	2.72637e-29
TCALIF_00517-PA	Chromosome_2	7419627	7424713	-	art-1 Probable very-long-chain enoyl-CoA reductase art-1 (Caenorhabditis elegans)	7422206	3.63321e-26
TCALIF_00516-PA	Chromosome_2	7419805	7421983	+	MIPEP Mitochondrial intermediate peptidase (Homo sapiens)	7420257	9.18241e-26
TCALIF_00518-PA	Chromosome_2	7427093	7430443	-	Ect4 Sterile alpha and TIR motif-containing protein 1 (Drosophila melanogaster)	7427960	1.25004e-26
TCALIF_00519-PA	Chromosome_2	7439152	7444502	+	DnaJ-1 DnaJ protein homolog 1 (Drosophila melanogaster)	7440356	9.50476e-28
TCALIF_00520-PA	Chromosome_2	7444996	7448609	-	AKAP17A A-kinase anchor protein 17A (Homo sapiens)	7448182	1.52877e-28
TCALIF_00521-PA	Chromosome_2	7449087	7450457	+	CG4622 Zinc finger CCHC domain-containing protein 8 homolog (Drosophila melanogaster)	7449302	1.41917e-27
TCALIF_00522-PA	Chromosome_2	7451070	7452536	+	Ada2b Transcriptional adapter 2B (Drosophila melanogaster)	7452377	1.16973e-24
TCALIF_00523-PA	Chromosome_2	7452649	7455369	-	MELTF Melanotransferrin (Homo sapiens)	7453138	1.89742e-28
TCALIF_00524-PA	Chromosome_2	7455809	7473897	+	KANSL1 KAT8 regulatory NSL complex subunit 1 (Homo sapiens)	7468017	2.42647e-29
TCALIF_00525-PA	Chromosome_2	7475235	7483221	+	SLC5A8 Sodium-coupled monocarboxylate transporter 1 (Homo sapiens)	7481319	9.33278e-34
TCALIF_00526-PA	Chromosome_2	7486719	7488773	+	Grid1 Glutamate receptor ionotropic, delta-1 (Mus musculus)	7487615	1.2175e-29
TCALIF_00527-PA	Chromosome_2	7492266	7498116	-	FOXL2 Forkhead box protein L2 (Sus scrofa)	7497083	1.90151e-27
TCALIF_00528-PA	Chromosome_2	7502961	7506664	-	Grid1 Glutamate receptor ionotropic, delta-1 (Rattus norvegicus)	7503934	4.76693e-34
TCALIF_00529-PA	Chromosome_2	7510097	7514071	+	HAO1 Hydroxyacid oxidase 1 (Homo sapiens)	7512633	3.07191e-29
TCALIF_00531-PA	Chromosome_2	7516074	7517461	+	MRPL4 39S ribosomal protein L4, mitochondrial (Bos taurus)	7516677	1.00886e-27
TCALIF_14603-PA	Chromosome_2	7517960	7519968	+	SETD3 Histone-lysine N-methyltransferase setd3 (Callithrix jacchus)	7518007	9.53713e-28
TCALIF_00532-PA	Chromosome_2	7520173	7521276	-	Caspase-1 (Spodoptera frugiperda)	7521259	6.68039e-25
TCALIF_00533-PA	Chromosome_2	7524760	7526377	+	Protein of unknown function	7525880	1.18108e-27
TCALIF_00534-PA	Chromosome_2	7529533	7534002	+	P4HA2 Prolyl 4-hydroxylase subunit alpha-2 (Gallus gallus)	7533806	1.76278e-29
TCALIF_00535-PA	Chromosome_2	7537021	7553578	+	glra1 Glycine receptor subunit alphaZ1 (Danio rerio)	7538681	1.37914e-32
TCALIF_00536-PA	Chromosome_2	7554415	7555713	+	slc16a12 Monocarboxylate transporter 12 (Xenopus laevis)	7555200	3.29939e-24
TCALIF_00537-PA	Chromosome_2	7558817	7579808	+	Glra2 Glycine receptor subunit alpha-2 (Rattus norvegicus)	7577173	9.11575e-33
TCALIF_00538-PA	Chromosome_2	7581432	7586152	-	Guanine nucleotide-binding protein G(o) subunit alpha (Locusta migratoria)	7583221	9.56515e-28
TCALIF_00539-PA	Chromosome_2	7586391	7587479	+	Galphao G protein alpha o subunit (Drosophila melanogaster)	7587090	2.41086e-26
TCALIF_00540-PA	Chromosome_2	7591984	7592904	-	FTSJ1 Putative tRNA (cytidine(32)/guanosine(34)-2'-O)-methyltransferase (Homo sapiens)	7592227	1.37978e-24
TCALIF_00541-PA	Chromosome_2	7593420	7594382	+	metap1d Methionine aminopeptidase 1D, mitochondrial (Danio rerio)	7593771	3.3645e-25
TCALIF_00542-PA	Chromosome_2	7595892	7602242	+	SEC16A Protein transport protein Sec16A (Homo sapiens)	7600819	5.03995e-30
TCALIF_00543-PA	Chromosome_2	7602695	7603793	-	Gins2 DNA replication complex GINS protein PSF2 (Mus musculus)	7602778	3.19083e-26
TCALIF_00544-PA	Chromosome_2	7609523	7610091	+	Protein of unknown function	7609945	1.23797e-28
TCALIF_00545-PA	Chromosome_2	7611401	7615046	+	Iswi Chromatin-remodeling complex ATPase chain Iswi (Drosophila melanogaster)	7613181	9.58498e-31
TCALIF_15669-PA	Chromosome_2	7615237	7616273	+	Protein of unknown function	7615449	1.37914e-32
TCALIF_00546-PA	Chromosome_2	7616590	7619373	-	SIDT1 SID1 transmembrane family member 1 (Homo sapiens)	7617660	4.49882e-27
TCALIF_00548-PA	Chromosome_2	7624080	7646852	-	Grik3 Glutamate receptor ionotropic, kainate 3 (Rattus norvegicus)	7628444	7.61743e-33
TCALIF_00549-PA	Chromosome_2	7651648	7652908	-	Protein of unknown function	7652260	2.43546e-31
TCALIF_00550-PA	Chromosome_2	7653352	7656225	+	Ion transport peptide (Schistocerca gregaria)	7655191	1.21724e-28
TCALIF_00551-PA	Chromosome_2	7656874	7658814	+	Mandibular organ-inhibiting hormone (Libinia emarginata)	7657551	1.09275e-34
TCALIF_15600-PA	Chromosome_2	7667252	7669946	+	Tmem201 Transmembrane protein 201 (Mus musculus)	7668964	5.89671e-31
TCALIF_00552-PA	Chromosome_2	7669600	7671616	-	pes1 Pescadillo homolog (Xenopus laevis)	7671530	2.63619e-30
TCALIF_00553-PA	Chromosome_2	7672035	7678537	+	mcm7 DNA replication licensing factor mcm7 (Xenopus tropicalis)	7678528	2.43163e-34
TCALIF_00554-PA	Chromosome_2	7676080	7677789	-	Map2k4 Dual specificity mitogen-activated protein kinase kinase 4 (Mus musculus)	7677765	8.9108e-30
TCALIF_00555-PA	Chromosome_2	7682805	7687866	+	Pgk Phosphoglycerate kinase (Drosophila melanogaster)	7685584	6.18325e-23
TCALIF_00556-PA	Chromosome_2	7689561	7691226	-	Protein of unknown function	7689878	7.04188e-22
TCALIF_00557-PA	Chromosome_2	7693864	7696975	+	Protein of unknown function	7693900	2.4001e-25
TCALIF_15670-PA	Chromosome_2	7694239	7699211	-	Protein of unknown function	7697676	6.00546e-28
TCALIF_00558-PA	Chromosome_2	7701441	7704974	-	STXBP5 Syntaxin-binding protein 5 (Homo sapiens)	7704498	1.51705e-23
TCALIF_00559-PA	Chromosome_2	7710262	7711414	+	HM13 Minor histocompatibility antigen H13 (Homo sapiens)	7710469	1.04898e-24
TCALIF_00560-PA	Chromosome_2	7711781	7713490	+	hibch 3-hydroxyisobutyryl-CoA hydrolase, mitochondrial (Xenopus tropicalis)	7713066	2.02039e-23
TCALIF_16863-PA	Chromosome_2	7713832	7714722	-	tropomyosin alpha-3 chain isoform X1	7714715	1.0812e-24
TCALIF_00561-PA	Chromosome_2	7715875	7718935	+	Irak4 Interleukin-1 receptor-associated kinase 4 (Mus musculus)	7717769	1.01095e-23
TCALIF_16864-PA	Chromosome_2	7718401	7718676	-	DBI Acyl-CoA-binding protein (Anas platyrhynchos)	7718659	1.50006e-20
TCALIF_00563-PA	Chromosome_2	7719148	7721515	-	Taz Tafazzin homolog (Drosophila melanogaster)	7719809	3.24973e-24
TCALIF_00564-PA	Chromosome_2	7721566	7724421	-	Ubp1 Upstream-binding protein 1 (Mus musculus)	7724161	3.75227e-24
TCALIF_15671-PA	Chromosome_2	7724579	7725227	-	Protein of unknown function	7724745	1.89629e-21
TCALIF_00565-PA	Chromosome_2	7725642	7726465	-	Protein of unknown function	7726057	1.3452e-21
TCALIF_00566-PA	Chromosome_2	7729714	7732869	+	Protein of unknown function	7731267	5.60392e-25
TCALIF_00567-PA	Chromosome_2	7733544	7734224	+	chmp4b Charged multivesicular body protein 4b (Xenopus laevis)	7733885	9.89429e-23
TCALIF_00568-PA	Chromosome_2	7736090	7742447	+	vascular endothelial growth factor receptor 1 isoform X1	7741754	9.14575e-33
TCALIF_14604-PA	Chromosome_2	7742495	7749681	+	Rab3 Ras-related protein Rab-3 (Drosophila melanogaster)	7746882	1.55318e-27
TCALIF_00570-PA	Chromosome_2	7760912	7764841	+	sws Neuropathy target esterase sws (Drosophila virilis)	7763242	2.06644e-28
TCALIF_16865-PA	Chromosome_2	7765177	7765545	-	Eloc Elongin-C (Rattus norvegicus)	7765402	1.67207e-22
TCALIF_00572-PA	Chromosome_2	7768260	7769774	-	AGAP002111 Zinc finger CCCH-type with G patch domain-containing protein (Anopheles gambiae)	7768360	1.21674e-26
TCALIF_16866-PA	Chromosome_2	7770015	7773113	-	Brca1 Breast cancer type 1 susceptibility protein homolog (Mus musculus)	7771059	9.97054e-26
TCALIF_00573-PA	Chromosome_2	7773281	7775272	-	TMEM62 Transmembrane protein 62 (Homo sapiens)	7775015	6.16414e-26
TCALIF_15601-PA	Chromosome_2	7777144	7779428	-	Protein of unknown function	7777445	7.45727e-23
TCALIF_00574-PA	Chromosome_2	7781036	7786331	-	Top2a DNA topoisomerase 2-alpha (Mus musculus)	7782761	7.24268e-28
TCALIF_00575-PA	Chromosome_2	7789527	7794083	-	Protein of unknown function	7792227	7.65306e-29
TCALIF_00576-PA	Chromosome_2	7797578	7799320	+	PNPLA8 Calcium-independent phospholipase A2-gamma (Oryctolagus cuniculus)	7798282	5.84956e-32
TCALIF_15602-PA	Chromosome_2	7802055	7803519	-	Protein of unknown function	7803241	3.03968e-25
TCALIF_00578-PA	Chromosome_2	7804953	7807607	+	ERCC4 DNA repair endonuclease XPF (Cricetulus griseus)	7807430	1.62752e-26
TCALIF_00579-PA	Chromosome_2	7809287	7822342	-	asic4 Acid-sensing ion channel 4 (Danio rerio)	7811559	1.09586e-27
TCALIF_00580-PA	Chromosome_2	7822143	7824161	+	STK40 Serine/threonine-protein kinase 40 (Gallus gallus)	7822847	2.10867e-24
TCALIF_16867-PA	Chromosome_2	7828131	7833442	+	XRN1 5'-3' exoribonuclease 1 (Homo sapiens)	7829650	4.2413e-27
TCALIF_00581-PA	Chromosome_2	7835044	7837790	+	Prpf6 Pre-mRNA-processing factor 6 (Mus musculus)	7836807	1.23923e-26
TCALIF_15673-PA	Chromosome_2	7843968	7848670	+	Protein of unknown function	7845030	5.90203e-24
TCALIF_15603-PA	Chromosome_2	7851217	7857054	-	Protein of unknown function	7856508	4.02542e-24
TCALIF_16868-PA	Chromosome_2	7856603	7858609	+	Protein of unknown function	7858129	6.32844e-30
TCALIF_15672-PA	Chromosome_2	7859259	7859839	-	Protein of unknown function	7859460	3.42253e-23
TCALIF_00582-PA	Chromosome_2	7860208	7875184	-	Protein of unknown function	7873719	3.748e-27
TCALIF_15675-PA	Chromosome_2	7873181	7873794	+	Protein of unknown function	7873719	3.748e-27
TCALIF_15674-PA	Chromosome_2	7875072	7881282	+	mth G-protein coupled receptor Mth (Drosophila melanogaster)	7879664	9.15975e-27
TCALIF_00584-PA	Chromosome_2	7881683	7892108	+	mth2 G-protein coupled receptor Mth2 (Drosophila simulans)	7886111	3.03789e-28
TCALIF_00585-PA	Chromosome_2	7890918	7891918	-	emc4 ER membrane protein complex subunit 4 (Salmo salar)	7891907	4.94976e-27
TCALIF_00586-PA	Chromosome_2	7898806	7900545	+	Protein of unknown function	7900067	1.68283e-28
TCALIF_00587-PA	Chromosome_2	7900528	7902264	-	MRPS31 28S ribosomal protein S31, mitochondrial (Bos taurus)	7901610	7.66828e-26
TCALIF_00588-PA	Chromosome_2	7903036	7911015	+	AAEL009368 Lipoyl synthase, mitochondrial (Aedes aegypti)	7906832	3.95449e-32
TCALIF_15604-PA	Chromosome_2	7915564	7917647	-	VMO1 Vitelline membrane outer layer protein 1 (Gallus gallus)	7916759	4.78347e-31
TCALIF_00591-PA	Chromosome_2	7918792	7919639	+	Protein of unknown function	7919436	3.48471e-29
TCALIF_00592-PA	Chromosome_2	7929690	7930509	-	Protein of unknown function	7930258	3.76602e-26
TCALIF_00593-PA	Chromosome_2	7933100	7934055	-	Protein of unknown function	7933838	4.14886e-25
TCALIF_00594-PA	Chromosome_2	7938958	7940962	-	defense 3	7940382	1.18489e-31
TCALIF_00595-PA	Chromosome_2	7942611	7947338	-	RPGRIP1L Protein fantom (Homo sapiens)	7945645	5.53361e-29
TCALIF_00596-PA	Chromosome_2	7950735	7952162	-	calm Calmodulin (Electrophorus electricus)	7951050	3.64519e-28
TCALIF_00597-PA	Chromosome_2	7953554	7955216	+	Protein of unknown function	7955171	5.24986e-24
TCALIF_00598-PA	Chromosome_2	7955915	7962781	+	csf1r Macrophage colony-stimulating factor 1 receptor (Danio rerio)	7957078	8.39711e-28
TCALIF_14605-PA	Chromosome_2	7984604	8011593	-	FR FMRFamide receptor (Drosophila melanogaster)	7990425	2.25807e-33
TCALIF_00599-PA	Chromosome_2	8011338	8013633	+	FucTC Alpha-(1,3)-fucosyltransferase C (Drosophila melanogaster)	8012231	3.70465e-22
TCALIF_15676-PA	Chromosome_2	8013375	8018253	-	Protein of unknown function	8013991	2.23666e-29
TCALIF_00600-PA	Chromosome_2	8026798	8033746	+	Sp7 Serine protease 7 (Drosophila melanogaster)	8031487	3.32745e-28
TCALIF_00601-PA	Chromosome_2	8054232	8059002	+	aff-1 Cell fusion protein aff-1 (Caenorhabditis elegans)	8055863	1.0621e-30
TCALIF_15677-PA	Chromosome_2	8069130	8069936	-	Protein of unknown function	8069911	3.2208e-26
TCALIF_00602-PA	Chromosome_2	8073835	8083505	-	POLR1B DNA-directed RNA polymerase I subunit RPA2 (Pongo abelii)	8078540	8.0195e-31
TCALIF_00603-PA	Chromosome_2	8083631	8084727	+	CG2811 Putative gamma-glutamylcyclotransferase CG2811 (Drosophila melanogaster)	8084463	2.07207e-25
TCALIF_00604-PA	Chromosome_2	8084741	8089923	-	Su(dx) E3 ubiquitin-protein ligase Su(dx) (Drosophila melanogaster)	8087288	3.48471e-29
TCALIF_00605-PA	Chromosome_2	8093166	8094044	+	MRPL16 39S ribosomal protein L16, mitochondrial (Bos taurus)	8093290	1.29043e-25
TCALIF_14606-PA	Chromosome_2	8094183	8097407	+	Rbbp6 E3 ubiquitin-protein ligase RBBP6 (Mus musculus)	8096972	6.85916e-28
TCALIF_00606-PA	Chromosome_2	8104375	8107177	-	ncs-2 Neuronal calcium sensor 2 (Caenorhabditis elegans)	8105280	3.81141e-31
TCALIF_00607-PA	Chromosome_2	8109567	8113245	+	Grid1 Glutamate receptor ionotropic, delta-1 (Mus musculus)	8112189	2.40983e-30
TCALIF_00608-PA	Chromosome_2	8113407	8120784	-	zinc finger 208-like isoform X1	8119174	2.83649e-29
TCALIF_00610-PA	Chromosome_2	8123516	8129135	-	cahz Carbonic anhydrase (Danio rerio)	8128487	1.2294e-31
TCALIF_00611-PA	Chromosome_2	8130118	8133352	-	Rab27a Ras-related protein Rab-27A (Mus musculus)	8132218	7.86983e-28
TCALIF_00609-PA	Chromosome_2	8130440	8132037	+	Mad2l1 Mitotic spindle assembly checkpoint protein MAD2A (Mus musculus)	8131943	2.17382e-27
TCALIF_00612-PA	Chromosome_2	8133951	8137558	+	EXOSC9 Exosome complex component RRP45 (Bos taurus)	8135220	3.69417e-28
TCALIF_00613-PA	Chromosome_2	8141091	8145053	+	FAF1 FAS-associated factor 1 (Homo sapiens)	8142355	3.79515e-29
TCALIF_00614-PA	Chromosome_2	8145042	8152722	-	grxC1 Glutaredoxin 1 (Rickettsia conorii (strain ATCC VR-613 / Malish 7))	8148478	1.9887e-28
TCALIF_00615-PA	Chromosome_2	8153400	8155990	+	wls Protein wntless (Drosophila yakuba)	8153662	4.59845e-23
TCALIF_00616-PA	Chromosome_2	8160447	8166391	-	Protein of unknown function	8163093	2.62646e-29
TCALIF_00617-PA	Chromosome_2	8173220	8178691	-	nt5c2 Cytosolic purine 5'-nucleotidase (Xenopus laevis)	8176149	8.57599e-28
TCALIF_00618-PA	Chromosome_2	8190856	8192493	-	Tre1 Protein trapped in endoderm-1 (Drosophila melanogaster)	8191723	2.32058e-22
TCALIF_16871-PA	Chromosome_2	8200209	8206334	-	Tre1 Protein trapped in endoderm-1 (Drosophila melanogaster)	8201769	3.14808e-23
TCALIF_00619-PA	Chromosome_2	8216526	8230196	+	MAN2B1 Lysosomal alpha-mannosidase (Bos taurus)	8216718	2.70774e-27
TCALIF_00620-PA	Chromosome_2	8241290	8245118	-	Vps53 Vacuolar protein sorting-associated protein 53 homolog (Mus musculus)	8241985	5.02436e-27
TCALIF_15605-PA	Chromosome_2	8245159	8246344	-	Protein of unknown function	8245349	1.95565e-22
TCALIF_00621-PA	Chromosome_2	8246528	8249819	-	Dys Dystrophin, isoform D (Drosophila melanogaster)	8247152	4.67439e-29
TCALIF_00622-PA	Chromosome_2	8254808	8257170	+	Protein of unknown function	8254899	9.13116e-27
TCALIF_16870-PA	Chromosome_2	8259631	8261013	+	Protein of unknown function	8259979	4.46289e-22
TCALIF_00624-PA	Chromosome_2	8261308	8265632	-	PRMT3 Protein arginine N-methyltransferase 3 (Homo sapiens)	8262830	3.30529e-28
TCALIF_00623-PA	Chromosome_2	8261545	8263373	+	KLHL17 Kelch-like protein 17 (Homo sapiens)	8262830	3.30529e-28
TCALIF_00625-PA	Chromosome_2	8267715	8274608	+	DCAF1 DDB1- and CUL4-associated factor 1 (Homo sapiens)	8268044	5.04754e-27
TCALIF_00626-PA	Chromosome_2	8275341	8282739	-	Protein of unknown function	8279351	3.748e-27
TCALIF_00627-PA	Chromosome_2	8287222	8290336	+	rhbg-b Ammonium transporter Rh type B-B (Xenopus laevis)	8288985	2.26514e-25
TCALIF_00628-PA	Chromosome_2	8292493	8296738	+	INTU Protein inturned (Bos taurus)	8292899	4.7215e-26
TCALIF_00629-PA	Chromosome_2	8297230	8298637	+	SMPD2 Sphingomyelin phosphodiesterase 2 (Homo sapiens)	8297417	2.09629e-24
TCALIF_14607-PA	Chromosome_2	8298996	8300441	-	nhr-19 Nuclear hormone receptor family member nhr-19 (Caenorhabditis elegans)	8300194	1.12699e-27
TCALIF_00630-PA	Chromosome_2	8301642	8307765	+	Cep85 Centrosomal protein of 85 kDa (Mus musculus)	8301918	3.48471e-29
TCALIF_00632-PA	Chromosome_2	8307734	8308736	-	TMEM230 Transmembrane protein 230 (Bos taurus)	8308381	1.35567e-24
TCALIF_00633-PA	Chromosome_2	8310559	8321750	+	DIP2 Disco-interacting protein 2 (Drosophila melanogaster)	8313488	4.29856e-31
TCALIF_00634-PA	Chromosome_2	8322423	8323520	-	FR FMRFamide receptor (Drosophila melanogaster)	8322734	5.25426e-29
TCALIF_14608-PA	Chromosome_2	8323872	8328358	+	dip2ba Disco-interacting protein 2 homolog B-A (Danio rerio)	8327609	5.08098e-28
TCALIF_00635-PA	Chromosome_2	8325329	8343221	-	Fat3 Protocadherin Fat 3 (Mus musculus)	8336282	1.0621e-30
TCALIF_15606-PA	Chromosome_2	8348037	8349450	-	Protein of unknown function	8348937	1.78774e-25
TCALIF_00639-PA	Chromosome_2	8355589	8391990	-	Dscam2 Down syndrome cell adhesion molecule-like protein Dscam2 (Drosophila melanogaster)	8369622	2.89459e-26
TCALIF_00641-PA	Chromosome_2	8394557	8397210	+	Ptprh Receptor-type tyrosine-protein phosphatase H (Mus musculus)	8394868	4.14326e-20
TCALIF_11211-PA	Chromosome_2	8444987	8448639	-	Kiaa1468 LisH domain and HEAT repeat-containing protein KIAA1468 (Mus musculus)	8447099	5.55107e-21
TCALIF_11210-PA	Chromosome_2	8449290	8450511	-	Protein of unknown function	8450023	2.45483e-20
TCALIF_11206-PA	Chromosome_2	8452507	8458940	-	NFYB Nuclear transcription factor Y subunit beta (Homo sapiens)	8454448	9.2541e-21
TCALIF_11205-PA	Chromosome_2	8459050	8462319	+	CPIJ013394 O-glucosyltransferase rumi homolog (Culex quinquefasciatus)	8462289	1.43508e-21
TCALIF_15678-PA	Chromosome_2	8487852	8502492	+	Protein of unknown function	8499231	4.76741e-21
TCALIF_15679-PA	Chromosome_2	8498484	8507459	-	Protein of unknown function	8499231	4.76741e-21
TCALIF_07515-PA	Chromosome_2	8643140	8650293	-	glutamate receptor kainate 2-like	8648590	4.52426e-21
TCALIF_07514-PA	Chromosome_2	8648978	8656784	+	Protein of unknown function	8651678	9.63423e-22
TCALIF_07512-PA	Chromosome_2	8666307	8690352	-	MP1 Melanization protease 1 (Drosophila melanogaster)	8675625	1.2245e-24
TCALIF_07508-PA	Chromosome_2	8727286	8733426	+	Zfp26 Zinc finger protein 26 (Mus musculus)	8732740	2.33977e-20
TCALIF_14614-PA	Chromosome_2	8740716	8742788	-	CDK20 Cyclin-dependent kinase 20 (Macaca mulatta)	8742232	1.12558e-22
TCALIF_07500-PA	Chromosome_2	8902124	8912439	-	zig-8 Zwei Ig domain protein zig-8 (Caenorhabditis elegans)	8902728	1.53459e-20
TCALIF_07497-PA	Chromosome_2	8955279	8962181	-	nrf-6 Nose resistant to fluoxetine protein 6 (Caenorhabditis elegans)	8957432	6.04151e-20
TCALIF_16876-PA	Chromosome_2	9014676	9038035	+	Nup214 Nuclear pore complex protein Nup214 (Mus musculus)	9030408	4.47805e-24
TCALIF_13803-PA	Chromosome_2	9066834	9068230	+	carbohydrate sulfotransferase 11-like	9067293	7.5871e-20
TCALIF_12124-PA	Chromosome_2	9309041	9321525	-	GALM Aldose 1-epimerase (Bos taurus)	9316551	7.03992e-27
TCALIF_12123-PA	Chromosome_2	9315633	9324708	+	Protein of unknown function	9316551	7.03992e-27
TCALIF_13307-PA	Chromosome_3	7090247	7099606	+	NELL1 Protein kinase C-binding protein NELL1 (Homo sapiens)	7092895	6.78908e-21
TCALIF_12335-PA	Chromosome_6	12600098	12607809	+	Ubr3 E3 ubiquitin-protein ligase Ubr3 (Drosophila melanogaster)	12601573	3.93716e-28
TCALIF_01037-PA	Chromosome_7	5265462	5267111	-	His2Av Histone H2A.v (Drosophila melanogaster)	5266096	2.31561e-20
TCALIF_01016-PA	Chromosome_7	5588913	5595493	-	Agrn Agrin (Rattus norvegicus)	5593850	1.03816e-20
TCALIF_06510-PA	Chromosome_7	8032363	8045667	+	Protein of unknown function	8045634	1.17647e-20
TCALIF_03161-PA	Chromosome_7	9288400	9298286	+	Protein of unknown function	9294233	1.44266e-21
TCALIF_01144-PA	Chromosome_7	10004763	10014672	+	PCNX1 Pecanex-like protein 1 (Homo sapiens)	10009938	1.52365e-21
TCALIF_01146-PA	Chromosome_7	10016519	10020570	+	STT3A Dolichyl-diphosphooligosaccharide--protein glycosyltransferase subunit STT3A (Bos taurus)	10020084	7.81527e-20
TCALIF_01149-PA	Chromosome_7	10040001	10056550	-	FR FMRFamide receptor (Drosophila melanogaster)	10049945	1.39953e-23
TCALIF_17101-PA	Chromosome_7	10040039	10054378	+	Protein of unknown function	10049945	1.39953e-23
TCALIF_01150-PA	Chromosome_7	10078246	10081898	+	bwa Alkaline ceramidase (Drosophila melanogaster)	10081350	6.33234e-20
TCALIF_16128-PA	Chromosome_7	10086212	10087703	+	activating transcription factor 3 isoform X2	10087296	2.57481e-21
TCALIF_01152-PA	Chromosome_7	10093315	10097439	+	proteoglycan 4-like isoform X1	10094622	9.5739e-20
TCALIF_17103-PA	Chromosome_7	10110617	10128408	+	Protein of unknown function	10119271	2.2066e-24
TCALIF_01156-PA	Chromosome_7	10131970	10144308	+	FLT1 Vascular endothelial growth factor receptor 1 (Homo sapiens)	10137543	1.5402e-20
TCALIF_01160-PA	Chromosome_7	10164064	10173140	+	CEP104 Centrosomal protein of 104 kDa (Homo sapiens)	10168060	1.66487e-20
TCALIF_10854-PA	Chromosome_7	10241479	10245241	+	Znf800 Zinc finger protein 800 (Mus musculus)	10243554	4.23331e-22
TCALIF_16129-PA	Chromosome_7	10277798	10278595	+	Protein of unknown function	10277916	2.44418e-20
TCALIF_10861-PA	Chromosome_7	10297876	10303221	+	Protein of unknown function	10303083	1.19654e-20
TCALIF_10862-PA	Chromosome_7	10302408	10306505	-	Daglb Sn1-specific diacylglycerol lipase beta (Rattus norvegicus)	10303083	1.19654e-20
TCALIF_16169-PA	Chromosome_7	10340573	10349837	+	SLC7A5 Large neutral amino acids transporter small subunit 1 (Oryctolagus cuniculus)	10345718	1.01093e-21
TCALIF_13700-PA	Chromosome_7	10417514	10419264	+	mucin-2-like	10418093	3.9053e-20
TCALIF_13033-PA	Chromosome_7	10505925	10511706	-	Vav Protein vav (Drosophila melanogaster)	10508552	1.14558e-20
TCALIF_16130-PA	Chromosome_7	10511825	10515451	-	PLA2G7 Platelet-activating factor acetylhydrolase (Homo sapiens)	10513994	3.06156e-21
TCALIF_13035-PA	Chromosome_7	10522225	10531180	+	sen1 Helicase sen1 (Schizosaccharomyces pombe (strain 972 / ATCC 24843))	10523346	1.35188e-20
TCALIF_17104-PA	Chromosome_7	10618838	10669870	-	Protein of unknown function	10668335	1.93204e-23
TCALIF_03874-PA	Chromosome_7	10664861	10682741	+	MMEL1 Membrane metallo-endopeptidase-like 1 (Homo sapiens)	10668335	1.93204e-23
TCALIF_03875-PA	Chromosome_7	10674708	10682239	-	KIF21B Kinesin-like protein KIF21B (Homo sapiens)	10681811	3.24809e-21
TCALIF_03876-PA	Chromosome_7	10682809	10687197	-	SLC6A1 Sodium- and chloride-dependent GABA transporter 1 (Homo sapiens)	10685165	1.7157e-20
TCALIF_05379-PA	Chromosome_7	10713729	10717588	-	Pask PAS domain-containing serine/threonine-protein kinase (Mus musculus)	10715231	2.72913e-20
TCALIF_05382-PA	Chromosome_7	10749209	10759090	-	Acy1 Aminoacylase-1 (Mus musculus)	10759061	2.25847e-21
TCALIF_05383-PA	Chromosome_7	10762409	10765707	-	Hnrnpf Heterogeneous nuclear ribonucleoprotein F (Rattus norvegicus)	10762875	2.64046e-20
TCALIF_05388-PA	Chromosome_7	10783137	10785346	+	Hsp26 Heat shock protein 26 (Drosophila melanogaster)	10784458	6.41533e-20
TCALIF_05389-PA	Chromosome_7	10786572	10800737	+	Protein of unknown function	10800674	1.15981e-21
TCALIF_05390-PA	Chromosome_7	10801281	10803294	+	Gale UDP-glucose 4-epimerase (Drosophila melanogaster)	10802001	9.51718e-22
TCALIF_05391-PA	Chromosome_7	10806125	10814314	+	mthl5 Probable G-protein coupled receptor Mth-like 5 (Drosophila melanogaster)	10807503	3.34927e-22
TCALIF_05393-PA	Chromosome_7	10814478	10830263	+	GLS Glutaminase kidney isoform, mitochondrial (Homo sapiens)	10828892	6.14196e-21
TCALIF_05394-PA	Chromosome_7	10833055	10835679	+	Svep1 Sushi, von Willebrand factor type A, EGF and pentraxin domain-containing protein 1 (Rattus norvegicus)	10834732	4.89471e-21
TCALIF_05395-PA	Chromosome_7	10846936	10849441	+	CSMD1 CUB and sushi domain-containing protein 1 (Homo sapiens)	10847767	2.02306e-23
TCALIF_05396-PA	Chromosome_7	10849820	10851346	-	Protein of unknown function	10850963	4.68867e-21
TCALIF_05399-PA	Chromosome_7	10854755	10856112	-	Protein of unknown function	10855142	5.27147e-21
TCALIF_05397-PA	Chromosome_7	10855930	10868016	+	asic1c Acid-sensing ion channel 1C (Danio rerio)	10863491	2.02907e-22
TCALIF_05400-PA	Chromosome_7	10880894	10887917	-	Protein of unknown function	10883285	2.87216e-27
TCALIF_05401-PA	Chromosome_7	10901619	10907912	+	GEMIN5 Gem-associated protein 5 (Homo sapiens)	10905567	3.41961e-25
TCALIF_05402-PA	Chromosome_7	10905339	10907726	-	TMEM209 Transmembrane protein 209 (Homo sapiens)	10905567	3.41961e-25
TCALIF_05403-PA	Chromosome_7	10911336	10914036	+	Rpn11 26S proteasome non-ATPase regulatory subunit 14 (Drosophila melanogaster)	10912882	1.33792e-24
TCALIF_05404-PA	Chromosome_7	10917635	10918844	+	catecholamines up-like	10918279	2.40452e-25
TCALIF_05405-PA	Chromosome_7	10918879	10926020	-	Arid4b AT-rich interactive domain-containing protein 4B (Rattus norvegicus)	10921517	3.90295e-29
TCALIF_05406-PA	Chromosome_7	10928027	10931964	+	prmt1 Protein arginine N-methyltransferase 1 (Xenopus tropicalis)	10928115	8.58034e-26
TCALIF_05407-PA	Chromosome_7	10930983	10933504	-	Ufsp1 Ufm1-specific protease 1 (Mus musculus)	10933122	8.57735e-24
TCALIF_05408-PA	Chromosome_7	10933181	10936172	+	Zmpste24 CAAX prenyl protease 1 homolog (Mus musculus)	10933226	9.25302e-23
TCALIF_05409-PA	Chromosome_7	10936266	10937805	-	Acp1 Low molecular weight phosphotyrosine protein phosphatase (Rattus norvegicus)	10936697	1.51657e-21
TCALIF_05410-PA	Chromosome_7	11035534	11049299	+	Protein of unknown function	11045711	1.45313e-20
TCALIF_17106-PA	Chromosome_7	11160702	11182825	+	Protein of unknown function	11174615	6.10043e-20
TCALIF_09974-PA	Chromosome_7	11170259	11182134	-	mug71 Diphthine--ammonia ligase (Schizosaccharomyces pombe (strain 972 / ATCC 24843))	11174615	6.10043e-20
TCALIF_09979-PA	Chromosome_7	11203927	11215298	+	OPN4 Melanopsin (Phodopus sungorus)	11209333	2.8749e-20
TCALIF_09986-PA	Chromosome_7	11269350	11282712	-	USP34 Ubiquitin carboxyl-terminal hydrolase 34 (Homo sapiens)	11269369	2.37244e-21
TCALIF_12665-PA	Chromosome_7	11340413	11366468	-	FR FMRFamide receptor (Drosophila melanogaster)	11361189	4.98714e-26
TCALIF_12666-PA	Chromosome_7	11371824	11379296	+	HTATIP2 Oxidoreductase HTATIP2 (Homo sapiens)	11379234	3.16756e-23
TCALIF_09727-PA	Chromosome_7	11379421	11382905	+	Snx19 Sorting nexin-19 (Mus musculus)	11379508	5.41506e-23
TCALIF_09726-PA	Chromosome_7	11397684	11402706	+	NOS2 Nitric oxide synthase, inducible (Gallus gallus)	11398625	1.47439e-20
TCALIF_09722-PA	Chromosome_7	11487040	11489030	+	MKS1 Meckel syndrome type 1 protein (Homo sapiens)	11487858	1.35278e-22

## Sheet: Table S6
Supplementary Table S6. Gene Ontology (GO) terms overrepresented among genes within genomic regions with significant allele frequency differences between heat-selected and control lines.
GO.ID	Term	Total number in genome	Number in significant set	Number expected	Fisher P-value
GO:0045880	positive regulation of smoothened signaling pathway	8	3	0.34	0.0037
GO:0035993	deltoid tuberosity development	3	2	0.13	0.0053
GO:0032471	negative regulation of endoplasmic reticulum calcium ion concentration	3	2	0.13	0.0053
GO:0070584	mitochondrion morphogenesis	9	3	0.38	0.0054
GO:0006268	DNA unwinding involved in DNA replication	10	3	0.43	0.0074
GO:0030447	filamentous growth	54	6	2.31	0.0076
GO:0006974	DNA damage response	549	28	23.47	0.0103
GO:0045453	bone resorption	5	3	0.21	0.0103
GO:0001410	chlamydospore formation	4	2	0.17	0.0103
GO:0043328	protein transport to vacuole involved in ubiquitin-dependent protein catabolic process via the multivesicular body sorting pathway	4	2	0.17	0.0103
GO:0071280	cellular response to copper ion	4	2	0.17	0.0103
GO:0071285	cellular response to lithium ion	4	2	0.17	0.0103
GO:0034080	CENP-A containing chromatin assembly	4	2	0.17	0.0103
GO:0019919	peptidyl-arginine methylation, to asymmetrical-dimethyl arginine	4	2	0.17	0.0103
GO:1990182	exosomal secretion	23	3	0.98	0.0167
GO:0043951	negative regulation of cAMP-mediated signaling	5	2	0.21	0.0167
GO:0071028	nuclear mRNA surveillance	5	2	0.21	0.0167
GO:0007406	negative regulation of neuroblast proliferation	5	2	0.21	0.0167
GO:0044416	induction by symbiont of host defense response	5	2	0.21	0.0167
GO:0007552	metamorphosis	5	2	0.21	0.0167
GO:0070423	nucleotide-binding oligomerization domain containing signaling pathway	20	4	0.85	0.0198
GO:0070534	protein K63-linked ubiquitination	34	6	1.45	0.0202
GO:0016567	protein ubiquitination	411	30	17.57	0.0213
GO:0051865	protein autoubiquitination	26	4	1.11	0.0233
GO:0046487	glyoxylate metabolic process	26	4	1.11	0.0233
GO:0007223	Wnt signaling pathway, calcium modulating pathway	26	4	1.11	0.0233
GO:0034394	protein localization to cell surface	38	4	1.62	0.024
GO:0036151	phosphatidylcholine acyl-chain remodeling	6	2	0.26	0.0244
GO:0017183	protein histidyl modification to diphthamide	6	2	0.26	0.0244
GO:0021984	adenohypophysis development	6	2	0.26	0.0244
GO:1904828	positive regulation of hydrogen sulfide biosynthetic process	6	2	0.26	0.0244
GO:0071380	cellular response to prostaglandin E stimulus	6	2	0.26	0.0244
GO:0051561	positive regulation of mitochondrial calcium ion concentration	6	2	0.26	0.0244
GO:0019388	galactose catabolic process	6	2	0.26	0.0244
GO:0035871	protein K11-linked deubiquitination	6	2	0.26	0.0244
GO:0090630	activation of GTPase activity	27	4	1.15	0.0265
GO:0035924	cellular response to vascular endothelial growth factor stimulus	27	4	1.15	0.0286
GO:0043484	regulation of RNA splicing	76	4	3.25	0.029
GO:0007254	JNK cascade	65	6	2.78	0.033
GO:0016559	peroxisome fission	7	2	0.3	0.0332
GO:0097264	self proteolysis	7	2	0.3	0.0332
GO:0045109	intermediate filament organization	7	2	0.3	0.0332
GO:1903894	regulation of IRE1-mediated unfolded protein response	7	2	0.3	0.0332
GO:0048514	blood vessel morphogenesis	295	12	12.61	0.0365
GO:0030433	ubiquitin-dependent ERAD pathway	51	6	2.18	0.0383
GO:0043923	positive regulation by host of viral transcription	18	3	0.77	0.0393
GO:0000956	nuclear-transcribed mRNA catabolic process	188	8	8.04	0.0398
GO:0032101	regulation of response to external stimulus	546	30	23.34	0.0403
GO:0048167	regulation of synaptic plasticity	80	8	3.42	0.0413

## Sheet: Table S7
Supplementary Table S7. Genes located within genomic regions with significant allele frequency differences between reciprocal hybrid crosses. Listed also is the position of the most significant SNP within the gene boundaries and its P-value from the cross effect.
Gene ID	Chromosome	Gene start position	Gene end position	Strand	Predicted protein product (Best blastx hit)	Position (most significant SNP)	P-value
TCALIF_02391-PA	Chromosome_9	12811765	12817999	+	Armc10 Armadillo repeat-containing protein 10 (Mus musculus)	12814210	6.0296e-52
TCALIF_02392-PA	Chromosome_9	12810898	12811689	+	Protein of unknown function	12811389	1.9048e-39
TCALIF_02393-PA	Chromosome_9	12809573	12810890	+	FOPNL LisH domain-containing protein FOPNL (Gallus gallus)	12810779	8.53896e-42
TCALIF_02394-PA	Chromosome_9	12804067	12805354	-	su(Hw) Protein suppressor of hairy wing (Drosophila melanogaster)	12804653	9.79019e-41
TCALIF_02395-PA	Chromosome_9	12800729	12805403	+	ANKMY2 Ankyrin repeat and MYND domain-containing protein 2 (Gallus gallus)	12801920	2.89463e-41
TCALIF_02396-PA	Chromosome_9	12783054	12799477	-	Ppm1e Protein phosphatase 1E (Rattus norvegicus)	12792398	1.12403e-46
TCALIF_02397-PA	Chromosome_9	12786653	12787378	+	NME5 Nucleoside diphosphate kinase homolog 5 (Homo sapiens)	12787261	8.70576e-42
TCALIF_02398-PA	Chromosome_9	12761758	12771769	-	Protein of unknown function	12768928	4.10563e-43
TCALIF_02399-PA	Chromosome_9	12756854	12763338	+	cops3 COP9 signalosome complex subunit 3 (Danio rerio)	12757481	3.1269e-41
TCALIF_02400-PA	Chromosome_9	12744178	12753070	-	USP32 Ubiquitin carboxyl-terminal hydrolase 32 (Homo sapiens)	12746137	1.67174e-42
TCALIF_02401-PA	Chromosome_9	12740742	12744150	+	slc25a40 Solute carrier family 25 member 40 (Danio rerio)	12741103	2.50339e-41
TCALIF_02402-PA	Chromosome_9	12721560	12733494	-	Osbp Oxysterol-binding protein 1 (Mus musculus)	12723561	5.80383e-39
TCALIF_02403-PA	Chromosome_9	12712435	12713973	-	Orct Organic cation transporter protein (Drosophila melanogaster)	12712897	5.59826e-37
TCALIF_02404-PA	Chromosome_9	12707076	12712349	+	POLR3B DNA-directed RNA polymerase III subunit RPC2 (Homo sapiens)	12711833	5.10046e-40
TCALIF_02405-PA	Chromosome_9	12697828	12702350	-	tada3-a Transcriptional adapter 3-A (Xenopus laevis)	12698818	1.22962e-41
TCALIF_02406-PA	Chromosome_9	12697857	12699491	+	Mutyh Adenine DNA glycosylase (Mus musculus)	12698818	1.22962e-41
TCALIF_02407-PA	Chromosome_9	12686930	12691222	-	TOE1 Target of EGR1 protein 1 (Bos taurus)	12688921	1.63937e-39
TCALIF_02408-PA	Chromosome_9	12679541	12680760	+	Protein of unknown function	12680163	1.57867e-39
TCALIF_02409-PA	Chromosome_9	12681441	12683205	-	abnB Intracellular endo-alpha-(1-5)-L-arabinanase (Geobacillus stearothermophilus)	12681882	4.6886e-37
TCALIF_02410-PA	Chromosome_9	12671577	12677077	+	A4galt Lactosylceramide 4-alpha-galactosyltransferase (Rattus norvegicus)	12676733	9.74941e-39
TCALIF_02411-PA	Chromosome_9	12671539	12675150	-	A4galt Lactosylceramide 4-alpha-galactosyltransferase (Rattus norvegicus)	12673792	2.26686e-38
TCALIF_02412-PA	Chromosome_9	12654221	12658645	-	LPP Lipoma-preferred partner homolog (Gallus gallus)	12658633	4.47014e-39
TCALIF_02413-PA	Chromosome_9	12644028	12650281	+	twk-18 TWiK family of potassium channels protein 18 (Caenorhabditis elegans)	12650125	4.62685e-42
TCALIF_02414-PA	Chromosome_9	12609923	12613487	-	Cenpv Centromere protein V (Mus musculus)	12612752	4.80029e-40
TCALIF_02415-PA	Chromosome_9	12603870	12609860	+	TBX6L T-box-containing protein TBX6L (Fragment) (Gallus gallus)	12605909	2.51376e-44
TCALIF_02416-PA	Chromosome_9	12594336	12597395	+	MFSD4B Sodium-dependent glucose transporter 1 (Homo sapiens)	12595787	4.44907e-40
TCALIF_02418-PA	Chromosome_9	12585988	12588361	+	FBXO30 F-box only protein 30 (Homo sapiens)	12587415	1.0209e-42
TCALIF_02419-PA	Chromosome_9	12568576	12582045	+	SLC6A5 Sodium- and chloride-dependent glycine transporter 2 (Homo sapiens)	12574255	6.24343e-44
TCALIF_02420-PA	Chromosome_9	12570744	12575192	-	LRRN3 Leucine-rich repeat neuronal protein 3 (Pongo abelii)	12574255	6.24343e-44
TCALIF_02422-PA	Chromosome_9	12546034	12558355	-	proteoglycan 4 isoform X10	12547801	5.24686e-43
TCALIF_02423-PA	Chromosome_9	12533977	12543206	+	MYO18A Unconventional myosin-XVIIIa (Homo sapiens)	12542851	7.87743e-40
TCALIF_02427-PA	Chromosome_9	12452867	12454634	-	resilin Pro-resilin (Drosophila melanogaster)	12454241	1.30704e-45
TCALIF_02428-PA	Chromosome_9	12449568	12451145	+	Protein of unknown function	12449806	2.35746e-37
TCALIF_02429-PA	Chromosome_9	12440460	12444508	+	ZBTB49 Zinc finger and BTB domain-containing protein 49 (Homo sapiens)	12443823	2.34922e-39
TCALIF_02430-PA	Chromosome_9	12425809	12432014	-	Abcc1 Multidrug resistance-associated protein 1 (Mus musculus)	12431235	6.19017e-40
TCALIF_02431-PA	Chromosome_9	12424928	12427156	+	Acsl4 Long-chain-fatty-acid--CoA ligase 4 (Mus musculus)	12426466	9.94198e-37
TCALIF_02432-PA	Chromosome_9	12418215	12423560	-	Vps8 Vacuolar protein sorting-associated protein 8 homolog (Mus musculus)	12422986	4.27237e-46
TCALIF_02433-PA	Chromosome_9	12409390	12418257	+	Pim1 Serine/threonine-protein kinase pim-1 (Rattus norvegicus)	12415627	1.38992e-48
TCALIF_02434-PA	Chromosome_9	12393771	12401505	+	Cfap100 Cilia- and flagella-associated protein 100 (Mus musculus)	12396275	1.74111e-42
TCALIF_02435-PA	Chromosome_9	12380699	12385051	+	Protein of unknown function	12382573	2.44712e-37
TCALIF_02437-PA	Chromosome_9	12339156	12373850	+	Cacna1f Voltage-dependent L-type calcium channel subunit alpha-1F (Mus musculus)	12363941	6.49932e-40
TCALIF_02443-PA	Chromosome_9	12241604	12247288	+	CRYAB Alpha-crystallin B chain (Mesocricetus auratus)	12243925	8.2198e-37
TCALIF_02446-PA	Chromosome_9	12187604	12203600	-	Ipo9 Importin-9 (Mus musculus)	12193568	3.69889e-37
TCALIF_02447-PA	Chromosome_9	12184297	12187368	+	PRPF4B Serine/threonine-protein kinase PRP4 homolog (Bos taurus)	12184473	1.40554e-37
TCALIF_02449-PA	Chromosome_9	12172674	12175498	+	Znhit3 Zinc finger HIT domain-containing protein 3 (Mus musculus)	12174349	3.80195e-39
TCALIF_02451-PA	Chromosome_9	12158443	12160610	-	ZNF878 Zinc finger protein 878 (Homo sapiens)	12159161	8.13285e-37
TCALIF_02452-PA	Chromosome_9	12148751	12151781	+	LIPH Lipase member H (Homo sapiens)	12151763	5.38589e-37
TCALIF_02453-PA	Chromosome_9	12139496	12147472	-	Protein of unknown function	12145705	3.42722e-41
TCALIF_02455-PA	Chromosome_9	12133628	12135097	-	Tret1 Facilitated trehalose transporter Tret1 (Culex quinquefasciatus)	12133703	9.1732e-43
TCALIF_02457-PA	Chromosome_9	12114140	12129467	-	rbm5 RNA-binding protein 5 (Xenopus tropicalis)	12121629	4.99537e-39
TCALIF_04454-PA	Chromosome_9	14548817	14556066	-	Cela2a Chymotrypsin-like elastase family member 2A (Mus musculus)	14555167	1.61417e-50
TCALIF_04455-PA	Chromosome_9	14538353	14544395	+	ttc39b Tetratricopeptide repeat protein 39B (Xenopus tropicalis)	14539003	1.10021e-54
TCALIF_04457-PA	Chromosome_9	14527491	14536993	+	TGFBRAP1 Transforming growth factor-beta receptor-associated protein 1 (Homo sapiens)	14534673	6.32487e-54
TCALIF_04458-PA	Chromosome_9	14529934	14532183	-	AdipoR Adiponectin receptor protein (Drosophila melanogaster)	14530718	1.25246e-45
TCALIF_04459-PA	Chromosome_9	14524779	14525846	-	RAD51A DNA repair protein RAD51 homolog 1 (Gallus gallus)	14524896	1.12449e-51
TCALIF_04460-PA	Chromosome_9	14500040	14503873	-	zinc finger 236	14500370	1.83274e-52
TCALIF_04461-PA	Chromosome_9	14397114	14412026	+	DOCK7 Dedicator of cytokinesis protein 7 (Homo sapiens)	14407282	5.53168e-52
TCALIF_04464-PA	Chromosome_9	14394934	14396645	+	FBP1 Fructose-1,6-bisphosphatase 1 (Bos taurus)	14395233	2.29538e-58
TCALIF_04465-PA	Chromosome_9	14360879	14385413	+	BCL9 homolog	14383871	3.74242e-60
TCALIF_04466-PA	Chromosome_9	14334838	14344055	-	MAP1LC3A Microtubule-associated proteins 1A/1B light chain 3A (Bos taurus)	14335578	1.04866e-58
TCALIF_04467-PA	Chromosome_9	14339798	14341609	+	Pinx1 PIN2/TERF1-interacting telomerase inhibitor 1 (Rattus norvegicus)	14339880	4.70333e-46
TCALIF_04468-PA	Chromosome_9	14335282	14338365	+	ZFR Zinc finger RNA-binding protein (Pongo abelii)	14335578	1.04866e-58
TCALIF_04469-PA	Chromosome_9	14323998	14328714	-	Plk1 Serine/threonine-protein kinase PLK1 (Mus musculus)	14325193	1.88598e-60
TCALIF_04470-PA	Chromosome_9	14324095	14325240	+	prfA Peptide chain release factor 1 (Rhodospirillum rubrum (strain ATCC 11170 / ATH 1.1.1 / DSM 467 / LMG 4362 / NCIB 8255 / S1))	14325193	1.88598e-60
TCALIF_04471-PA	Chromosome_9	14321698	14323016	-	sas6 Spindle assembly abnormal protein 6 homolog (Xenopus laevis)	14321703	2.61319e-50
TCALIF_04472-PA	Chromosome_9	14319994	14321633	+	Protein of unknown function	14321538	1.54597e-49
TCALIF_04473-PA	Chromosome_9	14311827	14313890	+	SLCO5A1 Solute carrier organic anion transporter family member 5A1 (Homo sapiens)	14312591	6.12524e-59
TCALIF_04476-PA	Chromosome_9	14305432	14311354	+	NAMPT Nicotinamide phosphoribosyltransferase (Sus scrofa)	14307160	5.47329e-59
TCALIF_04478-PA	Chromosome_9	14293199	14297285	-	Protein of unknown function	14295777	9.93895e-62
TCALIF_04479-PA	Chromosome_9	14289250	14290236	-	SULT1E1 Estrogen sulfotransferase (Bos taurus)	14290141	4.77035e-51
TCALIF_04480-PA	Chromosome_9	14281357	14289124	+	Rexo1 RNA exonuclease 1 homolog (Mus musculus)	14287259	7.8215e-55
TCALIF_04481-PA	Chromosome_9	14285903	14287237	-	RHBDL3 Rhomboid-related protein 3 (Homo sapiens)	14286069	3.72097e-47
TCALIF_04482-PA	Chromosome_9	14271822	14275375	-	SUPT4H1 Transcription elongation factor SPT4 (Macaca fascicularis)	14274449	1.39469e-47
TCALIF_04483-PA	Chromosome_9	14261282	14263706	-	Protein of unknown function	14262281	3.5618e-53
TCALIF_04484-PA	Chromosome_9	14245965	14249881	-	fibronectin type III domain-containing 5 isoform X7	14247156	1.83036e-54
TCALIF_04485-PA	Chromosome_9	14242338	14245783	+	Hid1 Protein HID1 (Mus musculus)	14243463	1.27512e-53
TCALIF_04486-PA	Chromosome_9	14228714	14236338	-	Protein of unknown function	14235669	9.96089e-54
TCALIF_04489-PA	Chromosome_9	14213760	14218831	+	TES Testin (Gallus gallus)	14213822	2.98012e-49
TCALIF_04490-PA	Chromosome_9	14190749	14203518	-	IST1 IST1 homolog (Homo sapiens)	14197109	2.44056e-60
TCALIF_04493-PA	Chromosome_9	14163888	14181306	-	Red-sensitive opsin (Carassius auratus)	14167636	4.25466e-55
TCALIF_04494-PA	Chromosome_9	14144756	14145749	-	Protein of unknown function	14145360	4.65462e-53
TCALIF_04496-PA	Chromosome_9	14129368	14138307	-	NCKAP1 Nck-associated protein 1 (Homo sapiens)	14136634	2.57648e-53
TCALIF_05287-PA	Chromosome_9	11407818	11414232	+	Paxip1 PAX-interacting protein 1 (Mus musculus)	11413882	1.21139e-36
TCALIF_05288-PA	Chromosome_9	11426832	11429512	+	erlin2 Erlin-2 (Danio rerio)	11429135	2.39452e-35
TCALIF_05929-PA	Chromosome_9	10480665	10493792	-	lap-2 Putative aminopeptidase W07G4.4 (Caenorhabditis elegans)	10489460	1.04865e-35
TCALIF_06109-PA	Chromosome_9	15428270	15431804	+	Protein of unknown function	15429179	3.78462e-49
TCALIF_06110-PA	Chromosome_9	15418312	15426641	-	Slc4a8 Electroneutral sodium bicarbonate exchanger 1 (Mus musculus)	15425830	5.9462e-52
TCALIF_06111-PA	Chromosome_9	15417137	15418156	-	gdpgp1 GDP-D-glucose phosphorylase 1 (Danio rerio)	15417739	1.1392e-48
TCALIF_06112-PA	Chromosome_9	15410350	15416897	+	nas-14 Zinc metalloproteinase nas-14 (Caenorhabditis elegans)	15415533	1.76143e-53
TCALIF_06113-PA	Chromosome_9	15403328	15404701	-	Protein of unknown function	15404242	2.849e-48
TCALIF_06114-PA	Chromosome_9	15396523	15397869	+	transport SEC31	15397232	4.11723e-46
TCALIF_06115-PA	Chromosome_9	15390265	15391323	+	Galt Probable galactose-1-phosphate uridylyltransferase (Drosophila melanogaster)	15390738	1.15281e-47
TCALIF_06116-PA	Chromosome_9	15371232	15376169	-	UCKL1 Uridine-cytidine kinase-like 1 (Homo sapiens)	15371538	9.65525e-50
TCALIF_06117-PA	Chromosome_9	15369087	15370781	+	noi Splicing factor 3A subunit 3 (Drosophila melanogaster)	15369848	3.25287e-48
TCALIF_06118-PA	Chromosome_9	15361770	15363244	+	Alg2 Alpha-1,3/1,6-mannosyltransferase ALG2 (Mus musculus)	15363124	2.009e-46
TCALIF_06122-PA	Chromosome_9	15255680	15259045	-	Protein of unknown function	15258421	8.15536e-51
TCALIF_06123-PA	Chromosome_9	15215522	15240769	-	NCOR2 Nuclear receptor corepressor 2 (Homo sapiens)	15237364	7.37308e-53
TCALIF_06124-PA	Chromosome_9	15212994	15214769	+	Alg3 Dol-P-Man:Man(5)GlcNAc(2)-PP-Dol alpha-1,3-mannosyltransferase (Mus musculus)	15213486	4.63704e-47
TCALIF_06125-PA	Chromosome_9	15208790	15209830	-	ZNF143 Zinc finger protein 143 (Bos taurus)	15209222	2.82314e-45
TCALIF_06126-PA	Chromosome_9	15207879	15208442	-	PPIL1 Peptidyl-prolyl cis-trans isomerase-like 1 (Homo sapiens)	15207889	1.03083e-43
TCALIF_06127-PA	Chromosome_9	15192013	15194054	-	ALG10B Putative Dol-P-Glc:Glc(2)Man(9)GlcNAc(2)-PP-Dol alpha-1,2-glucosyltransferase (Homo sapiens)	15192045	1.53925e-44
TCALIF_06128-PA	Chromosome_9	15190422	15191793	+	Sugt1 Protein SGT1 homolog (Mus musculus)	15190946	7.50912e-44
TCALIF_06129-PA	Chromosome_9	15186531	15186992	-	rbm18 Probable RNA-binding protein 18 (Danio rerio)	15186789	1.65351e-38
TCALIF_06130-PA	Chromosome_9	15185207	15186228	+	C-type lectin 4 isoform X2	15185395	2.06089e-40
TCALIF_06131-PA	Chromosome_9	15174207	15180701	-	Protein Asterix (Manduca sexta)	15180242	3.45182e-47
TCALIF_06132-PA	Chromosome_9	15158907	15161080	-	abrupt isoform X1	15160535	1.10884e-42
TCALIF_06133-PA	Chromosome_9	15150771	15152870	+	BDS1 Alkyl/aryl-sulfatase BDS1 (Saccharomyces cerevisiae (strain ATCC 204508 / S288c))	15150956	1.24402e-42
TCALIF_06134-PA	Chromosome_9	15137708	15150599	+	Protein of unknown function	15146189	3.39459e-44
TCALIF_06135-PA	Chromosome_9	15124323	15131580	+	Slc35a3 UDP-N-acetylglucosamine transporter (Rattus norvegicus)	15124484	7.3504e-46
TCALIF_06136-PA	Chromosome_9	15126030	15128728	-	LYSA2 Diaminopimelate decarboxylase 2, chloroplastic (Arabidopsis thaliana)	15127880	8.27579e-45
TCALIF_06137-PA	Chromosome_9	15120673	15124353	-	PPM1D Protein phosphatase 1D (Homo sapiens)	15121818	5.62083e-41
TCALIF_06138-PA	Chromosome_9	15117497	15120649	-	yjcS Putative alkyl/aryl-sulfatase YjcS (Escherichia coli (strain K12))	15118186	3.61427e-45
TCALIF_06139-PA	Chromosome_9	15080076	15082622	-	pigs GAS2-like protein pickled eggs (Drosophila melanogaster)	15082158	3.23804e-43
TCALIF_06140-PA	Chromosome_9	15037460	15040912	+	C1galt1 Glycoprotein-N-acetylgalactosamine 3-beta-galactosyltransferase 1 (Mus musculus)	15039308	1.43696e-45
TCALIF_06141-PA	Chromosome_9	15032082	15034897	-	Rrp9 U3 small nucleolar RNA-interacting protein 2 (Mus musculus)	15034092	9.21602e-42
TCALIF_06142-PA	Chromosome_9	15027706	15028440	-	Rpl23a 60S ribosomal protein L23a (Rattus norvegicus)	15028195	1.06188e-45
TCALIF_06143-PA	Chromosome_9	15002054	15016651	+	ANK1 Ankyrin-1 (Homo sapiens)	15008506	7.22717e-46
TCALIF_06516-PA	Chromosome_9	13714288	13720379	+	Mtf1 Metal regulatory transcription factor 1 (Mus musculus)	13717388	6.99966e-51
TCALIF_06517-PA	Chromosome_9	13689553	13706126	+	CaMKI Calcium/calmodulin-dependent protein kinase type 1 (Macrobrachium nipponense)	13696103	1.51837e-55
TCALIF_06518-PA	Chromosome_9	13678528	13682409	+	ben Ubiquitin-conjugating enzyme E2 N (Drosophila melanogaster)	13679372	5.28762e-55
TCALIF_06519-PA	Chromosome_9	13681381	13682115	-	dcakd Dephospho-CoA kinase domain-containing protein (Danio rerio)	13681705	1.29853e-45
TCALIF_06521-PA	Chromosome_9	13665240	13667356	+	Gria1 Glutamate receptor 1 (Rattus norvegicus)	13666275	2.13541e-43
TCALIF_06522-PA	Chromosome_9	13655661	13664648	+	lst-4 Sorting nexin lst-4 (Caenorhabditis elegans)	13661073	8.44072e-49
TCALIF_06523-PA	Chromosome_9	13641602	13644420	-	Bud23 Probable 18S rRNA (guanine-N(7))-methyltransferase (Mus musculus)	13642630	6.70861e-47
TCALIF_06524-PA	Chromosome_9	13638211	13638648	-	GK20175 SOSS complex subunit C homolog B (Drosophila willistoni)	13638520	3.5185e-43
TCALIF_06526-PA	Chromosome_9	13633054	13638172	-	NUB1 NEDD8 ultimate buster 1 (Homo sapiens)	13635921	3.38361e-48
TCALIF_06527-PA	Chromosome_9	13622729	13628777	-	SCRB16 Sensory neuron membrane protein 2 (Anopheles gambiae)	13628655	5.13288e-48
TCALIF_06528-PA	Chromosome_9	13622807	13623892	+	TRMT61A tRNA (adenine(58)-N(1))-methyltransferase catalytic subunit TRMT61A (Homo sapiens)	13623862	2.502e-41
TCALIF_06529-PA	Chromosome_9	13614846	13617394	-	GI19116 Ribosome biogenesis protein BOP1 homolog (Drosophila mojavensis)	13616729	1.75014e-45
TCALIF_06530-PA	Chromosome_9	13611445	13614341	+	REXO1L1P Putative exonuclease GOR (Homo sapiens)	13613235	5.33605e-46
TCALIF_06531-PA	Chromosome_9	13600590	13604484	-	ANKFY1 Rabankyrin-5 (Homo sapiens)	13601211	2.32825e-47
TCALIF_06532-PA	Chromosome_9	13591564	13596131	+	Protein of unknown function	13594850	9.13581e-49
TCALIF_06533-PA	Chromosome_9	13586637	13590236	+	Protein of unknown function	13586979	4.34988e-61
TCALIF_06534-PA	Chromosome_9	13578387	13586126	-	Ankfy1 Rabankyrin-5 (Mus musculus)	13578556	3.43416e-50
TCALIF_06535-PA	Chromosome_9	13528492	13539279	+	GALK1 Galactokinase (Homo sapiens)	13531831	4.92967e-53
TCALIF_06536-PA	Chromosome_9	13508957	13512831	+	NIF3L1 NIF3-like protein 1 (Homo sapiens)	13509159	1.79765e-52
TCALIF_06537-PA	Chromosome_9	13502375	13508230	+	abcC3 ABC transporter C family member 3 (Dictyostelium discoideum)	13504819	1.59694e-45
TCALIF_06538-PA	Chromosome_9	13487572	13488605	-	LAC Lachesin (Schistocerca americana)	13488307	3.15287e-39
TCALIF_06540-PA	Chromosome_9	13458452	13468838	-	SAMHD1 Deoxynucleoside triphosphate triphosphohydrolase SAMHD1 (Homo sapiens)	13458985	2.67558e-44
TCALIF_06541-PA	Chromosome_9	13455716	13458423	+	Nurf-38 Inorganic pyrophosphatase (Drosophila melanogaster)	13457287	9.35503e-51
TCALIF_06542-PA	Chromosome_9	13447848	13451948	-	LHFPL4 Lipoma HMGIC fusion partner-like 4 protein (Bos taurus)	13450028	9.96922e-53
TCALIF_06543-PA	Chromosome_9	13440951	13443927	-	Protein of unknown function	13443030	2.12652e-49
TCALIF_06544-PA	Chromosome_9	13435683	13438632	+	NUC1 Mitochondrial nuclease (Saccharomyces cerevisiae (strain ATCC 204508 / S288c))	13436944	1.49429e-47
TCALIF_06545-PA	Chromosome_9	13425685	13429426	-	ADORA2A Adenosine receptor A2a (Cavia porcellus)	13428097	1.82395e-48
TCALIF_06546-PA	Chromosome_9	13417115	13420950	+	irk-1 Inward rectifier potassium channel irk-1 (Caenorhabditis elegans)	13418415	1.09602e-46
TCALIF_06654-PA	Chromosome_9	8094473	8106335	+	Shal Potassium voltage-gated channel protein Shal (Drosophila melanogaster)	8103047	2.89811e-36
TCALIF_08107-PA	Chromosome_11	470096	490027	+	EPHX4 Epoxide hydrolase 4 (Homo sapiens)	472597	1.83673e-36
TCALIF_09413-PA	Chromosome_9	11871179	11881815	-	POLR3K DNA-directed RNA polymerase III subunit RPC10 (Homo sapiens)	11872150	9.79068e-39
TCALIF_09414-PA	Chromosome_9	11884989	11893006	+	slgA Proline dehydrogenase 1, mitochondrial (Drosophila melanogaster)	11890430	1.10972e-39
TCALIF_09415-PA	Chromosome_9	11893058	11923260	-	Slc5a6 Sodium-dependent multivitamin transporter (Rattus norvegicus)	11899926	1.53617e-39
TCALIF_09416-PA	Chromosome_9	11931031	11939798	-	P4HA2 Prolyl 4-hydroxylase subunit alpha-2 (Gallus gallus)	11939064	1.03987e-40
TCALIF_09417-PA	Chromosome_9	11944626	11960353	+	tyw1 S-adenosyl-L-methionine-dependent tRNA 4-demethylwyosine synthase (Xenopus laevis)	11944673	5.78735e-41
TCALIF_09418-PA	Chromosome_9	11960028	11969357	-	Protein of unknown function	11963075	1.48762e-35
TCALIF_09421-PA	Chromosome_9	12016467	12020787	+	Protein of unknown function	12017746	2.48481e-44
TCALIF_09423-PA	Chromosome_9	12040356	12048599	-	CAM Calmodulin (Paramecium tetraurelia)	12045980	1.99249e-37
TCALIF_09632-PA	Chromosome_9	13333011	13345953	-	zwei Ig domain zig-8	13334182	5.07143e-50
TCALIF_09633-PA	Chromosome_9	13330541	13330909	+	Gabarap Gamma-aminobutyric acid receptor-associated protein (Rattus norvegicus)	13330597	3.80565e-40
TCALIF_09634-PA	Chromosome_9	13325270	13329029	-	CD63 CD63 antigen (Bos taurus)	13328749	1.19983e-45
TCALIF_09635-PA	Chromosome_9	13318375	13319949	+	AHCYL2 Adenosylhomocysteinase 3 (Homo sapiens)	13319100	8.63997e-42
TCALIF_09636-PA	Chromosome_9	13293140	13298083	-	abcG20 ABC transporter G family member 20 (Dictyostelium discoideum)	13295792	2.08454e-48
TCALIF_09637-PA	Chromosome_9	13282194	13295273	+	Cacna2d2 Voltage-dependent calcium channel subunit alpha-2/delta-2 (Mus musculus)	13287712	2.58946e-48
TCALIF_09638-PA	Chromosome_9	13282756	13284924	-	Ccdc47 Coiled-coil domain-containing protein 47 (Rattus norvegicus)	13284628	1.5773e-43
TCALIF_09639-PA	Chromosome_9	13255473	13259275	-	hornerin-like isoform X2	13255689	1.48852e-48
TCALIF_09640-PA	Chromosome_9	13239417	13244718	-	PIP5K8 Phosphatidylinositol 4-phosphate 5-kinase 8 (Arabidopsis thaliana)	13240463	5.0615e-50
TCALIF_09641-PA	Chromosome_9	13236120	13237885	+	kelch 12	13236695	3.70439e-48
TCALIF_09642-PA	Chromosome_9	13193572	13200349	-	Protein of unknown function	13197548	3.38553e-54
TCALIF_09643-PA	Chromosome_9	13187375	13188829	-	chst10 Carbohydrate sulfotransferase 10 (Xenopus laevis)	13188283	2.17732e-44
TCALIF_09644-PA	Chromosome_9	13182697	13187304	+	Kcnk18 Potassium channel subfamily K member 18 (Rattus norvegicus)	13183753	3.16575e-47
TCALIF_09645-PA	Chromosome_9	13166578	13168751	+	Kcnk18 Potassium channel subfamily K member 18 (Mus musculus)	13167495	5.43156e-44
TCALIF_09646-PA	Chromosome_9	13152275	13156459	+	twk-18 TWiK family of potassium channels protein 18 (Caenorhabditis elegans)	13155473	1.21557e-44
TCALIF_09648-PA	Chromosome_9	13141342	13146383	-	Abcd4 ATP-binding cassette sub-family D member 4 (Mus musculus)	13143335	4.28061e-43
TCALIF_09649-PA	Chromosome_9	13065719	13092114	-	Cirl Latrophilin Cirl (Drosophila yakuba)	13085005	1.00918e-47
TCALIF_10059-PA	Chromosome_9	13944541	13992193	-	unc-22 Twitchin (Caenorhabditis elegans)	13979240	1.15654e-56
TCALIF_10060-PA	Chromosome_9	13931048	13938412	-	Kif12 Kinesin-like protein KIF12 (Mus musculus)	13932969	2.76531e-54
TCALIF_10061-PA	Chromosome_9	13929808	13931028	+	Mlc2 Myosin regulatory light chain 2 (Drosophila melanogaster)	13930890	1.32732e-48
TCALIF_10063-PA	Chromosome_9	13889229	13902590	-	bi Optomotor-blind protein (Drosophila melanogaster)	13901551	1.14766e-56
TCALIF_10064-PA	Chromosome_9	13841690	13852196	+	bi Optomotor-blind protein (Drosophila melanogaster)	13846138	3.51636e-50
TCALIF_10065-PA	Chromosome_9	13771036	13778049	+	bi Optomotor-blind protein (Drosophila melanogaster)	13773262	6.11473e-55
TCALIF_10066-PA	Chromosome_9	13755950	13763572	-	Armc5 Armadillo repeat-containing protein 5 (Mus musculus)	13762986	5.61654e-55
TCALIF_10100-PA	Chromosome_9	11466488	11484040	-	filaggrin-like isoform X1	11476768	5.87487e-38
TCALIF_10102-PA	Chromosome_9	11516116	11517336	-	Protein of unknown function	11517120	8.49524e-38
TCALIF_10103-PA	Chromosome_9	11517672	11531360	-	DDAH1 N(G),N(G)-dimethylarginine dimethylaminohydrolase 1 (Homo sapiens)	11519863	1.35891e-38
TCALIF_10105-PA	Chromosome_9	11550337	11557250	+	CG17365 Bicaudal D-related protein homolog (Drosophila melanogaster)	11552508	4.50272e-37
TCALIF_10108-PA	Chromosome_9	11580479	11583072	+	RPL6 60S ribosomal protein L6 (Sus scrofa)	11583037	2.39925e-35
TCALIF_10109-PA	Chromosome_9	11587662	11590330	-	Protein of unknown function	11588960	1.46727e-43
TCALIF_10113-PA	Chromosome_9	11626178	11632752	+	DCLRE1C Protein artemis (Gallus gallus)	11631163	7.28116e-40
TCALIF_10115-PA	Chromosome_9	11622050	11634068	-	Grwd1 Glutamate-rich WD repeat-containing protein 1 (Mus musculus)	11631163	7.28116e-40
TCALIF_10116-PA	Chromosome_9	11653181	11661162	+	enpp6 Ectonucleotide pyrophosphatase/phosphodiesterase family member 6 (Danio rerio)	11655978	4.9501e-40
TCALIF_10117-PA	Chromosome_9	11688163	11696075	+	GRM3 Metabotropic glutamate receptor 3 (Pongo abelii)	11691660	6.83176e-43
TCALIF_10303-PA	Chromosome_9	15454863	15457445	+	RNLS Renalase (Homo sapiens)	15457322	1.42659e-47
TCALIF_10306-PA	Chromosome_9	15469476	15473868	+	SUV39H2 Histone-lysine N-methyltransferase SUV39H2 (Bos taurus)	15470003	2.20031e-46
TCALIF_10307-PA	Chromosome_9	15473856	15477456	-	ABTB1 Ankyrin repeat and BTB/POZ domain-containing protein 1 (Homo sapiens)	15476944	6.09138e-51
TCALIF_10309-PA	Chromosome_9	15488426	15489004	-	Protein of unknown function	15488436	5.97261e-50
TCALIF_10310-PA	Chromosome_9	15479558	15492038	+	RAB29 Ras-related protein Rab-7L1 (Pongo abelii)	15488436	5.97261e-50
TCALIF_10311-PA	Chromosome_9	15495426	15504898	-	dhs-27 Uncharacterized oxidoreductase dhs-27 (Caenorhabditis elegans)	15498172	3.72478e-52
TCALIF_10312-PA	Chromosome_9	15515876	15525608	+	Protein of unknown function	15525136	2.48112e-56
TCALIF_10313-PA	Chromosome_9	15526102	15529713	+	Protein of unknown function	15526973	1.29664e-48
TCALIF_10314-PA	Chromosome_9	15534648	15538617	-	AIP AH receptor-interacting protein (Bos taurus)	15538191	4.33192e-56
TCALIF_10315-PA	Chromosome_9	15540365	15541504	+	Rps16 40S ribosomal protein S16 (Rattus norvegicus)	15540408	1.21898e-48
TCALIF_10316-PA	Chromosome_9	15544213	15545955	+	Cisd2 CDGSH iron-sulfur domain-containing protein 2 homolog (Drosophila ananassae)	15545154	8.83424e-60
TCALIF_10317-PA	Chromosome_9	15546045	15546635	-	Klf15 Krueppel-like factor 15 (Mus musculus)	15546370	1.68222e-44
TCALIF_10318-PA	Chromosome_9	15556066	15557967	-	Rpb11 DNA-directed RNA polymerase II subunit RPB11 (Drosophila melanogaster)	15557292	2.19873e-55
TCALIF_10319-PA	Chromosome_9	15558672	15573961	+	unc-51 Serine/threonine-protein kinase unc-51 (Caenorhabditis elegans)	15561058	2.00952e-54
TCALIF_10320-PA	Chromosome_9	15574300	15574587	-	OXLD1 Oxidoreductase-like domain-containing protein 1 (Homo sapiens)	15574564	5.99089e-45
TCALIF_11538-PA	Chromosome_9	15587225	15588771	-	ADARB2 Double-stranded RNA-specific editase B2 (Homo sapiens)	15587230	4.68593e-47
TCALIF_11539-PA	Chromosome_9	15595420	15603435	-	uncharacterized oxidoreductase dhs-27-like	15601878	2.0675e-46
TCALIF_11540-PA	Chromosome_9	15625852	15627824	+	ankyrin repeat and SOCS box 10-like	15626912	2.75683e-45
TCALIF_11541-PA	Chromosome_9	15688868	15696515	+	ankyrin repeat and SOCS box 10-like	15693323	4.03984e-49
TCALIF_11543-PA	Chromosome_9	15716492	15719320	+	cpr6 Peptidyl-prolyl cis-trans isomerase D (Emericella nidulans (strain FGSC A4 / ATCC 38163 / CBS 112.46 / NRRL 194 / M139))	15718105	2.3585e-45
TCALIF_11544-PA	Chromosome_9	15731166	15732992	+	BQ2027_MB1310 Uncharacterized GMC-type oxidoreductase Mb1310 (Mycobacterium bovis (strain ATCC BAA-935 / AF2122/97))	15731462	1.05054e-44
TCALIF_11545-PA	Chromosome_9	15731052	15739744	-	NPFR Neuropeptide F receptor (Drosophila melanogaster)	15734557	8.7603e-50
TCALIF_11546-PA	Chromosome_9	15741715	15744258	+	setd7 Histone-lysine N-methyltransferase SETD7 (Xenopus tropicalis)	15742818	1.44372e-48
TCALIF_11547-PA	Chromosome_9	15744463	15749415	-	Protein of unknown function	15745788	3.85267e-48
TCALIF_11548-PA	Chromosome_9	15758166	15765164	-	Protein of unknown function	15758248	2.27043e-46
TCALIF_11549-PA	Chromosome_9	15769379	15773753	+	LRRN2 Leucine-rich repeat neuronal protein 2 (Homo sapiens)	15771540	2.28733e-48
TCALIF_11550-PA	Chromosome_9	15775390	15792689	-	amdhd1 Probable imidazolonepropionase (Nematostella vectensis)	15781987	1.24309e-47
TCALIF_11613-PA	Chromosome_9	14830647	14845650	-	Ptp99A Tyrosine-protein phosphatase 99A (Drosophila melanogaster)	14833682	2.40513e-44
TCALIF_11614-PA	Chromosome_9	14768320	14782664	-	Ptp99A Tyrosine-protein phosphatase 99A (Drosophila melanogaster)	14773433	2.07553e-48
TCALIF_11615-PA	Chromosome_9	14752278	14753654	-	Ncoa5 Nuclear receptor coactivator 5 (Mus musculus)	14753458	1.27179e-47
TCALIF_11616-PA	Chromosome_9	14750997	14752073	-	kay Transcription factor kayak (Drosophila erecta)	14751122	1.36453e-43
TCALIF_11617-PA	Chromosome_9	14748820	14750434	-	WDR5B COMPASS-like H3K4 histone methylase component WDR5B (Arabidopsis thaliana)	14749724	2.13386e-48
TCALIF_11618-PA	Chromosome_9	14741480	14744511	-	Polr3g DNA-directed RNA polymerase III subunit RPC7 (Mus musculus)	14743746	7.00051e-41
TCALIF_11620-PA	Chromosome_9	14739600	14740451	+	Protein of unknown function	14740295	4.39322e-43
TCALIF_11621-PA	Chromosome_9	14731212	14735852	-	Trabd2b Metalloprotease TIKI2 (Mus musculus)	14731439	4.05876e-44
TCALIF_11622-PA	Chromosome_9	14731223	14733523	+	dnaJ Chaperone protein DnaJ (Lactobacillus plantarum (strain ATCC BAA-793 / NCIMB 8826 / WCFS1))	14731439	4.05876e-44
TCALIF_11623-PA	Chromosome_9	14728986	14731051	-	Snx2 Sorting nexin-2 (Mus musculus)	14730548	1.32907e-45
TCALIF_11624-PA	Chromosome_9	14724235	14725809	-	MIMI_R665 Uncharacterized protein R665 (Acanthamoeba polyphaga mimivirus)	14724433	1.60461e-38
TCALIF_11625-PA	Chromosome_9	14722879	14724168	+	Ssr4 Translocon-associated protein subunit delta (Mus musculus)	14724158	1.30093e-48
TCALIF_11626.1-PA	Chromosome_9	14720231	14722255	-	Apex2 DNA-(apurinic or apyrimidinic site) lyase 2 (Mus musculus)	14721832	4.12137e-42
TCALIF_11882-PA	Chromosome_9	14648475	14660400	+	Magi1 Membrane-associated guanylate kinase, WW and PDZ domain-containing protein 1 (Mus musculus)	14654835	2.06262e-43
TCALIF_11884-PA	Chromosome_9	14668610	14670216	+	Protein of unknown function	14668826	9.57819e-42
TCALIF_11885-PA	Chromosome_9	14677649	14679576	+	celD Endoglucanase E-4 (Thermobifida fusca)	14677765	1.30194e-41
TCALIF_11888-PA	Chromosome_9	14693120	14699110	-	AVT1D Amino acid transporter AVT1D (Arabidopsis thaliana)	14696048	1.19896e-42
TCALIF_12937-PA	Chromosome_9	14955727	14957965	-	ACSF2 Acyl-CoA synthetase family member 2, mitochondrial (Macaca fascicularis)	14955874	4.25309e-37
TCALIF_12938-PA	Chromosome_9	14944740	14950768	+	Protein of unknown function	14944817	2.97615e-40
TCALIF_12939-PA	Chromosome_9	14931123	14944300	+	Ptp99A Tyrosine-protein phosphatase 99A (Drosophila melanogaster)	14936644	2.07138e-44
TCALIF_12940-PA	Chromosome_9	12825934	12862461	-	GluClalpha Glutamate-gated chloride channel (Drosophila melanogaster)	12835271	3.53124e-54
TCALIF_12941-PA	Chromosome_9	12869985	12872466	+	Ubr7 Putative E3 ubiquitin-protein ligase UBR7 (Mus musculus)	12870077	1.80104e-44
TCALIF_13185-PA	Chromosome_9	13996150	13996815	-	CNTN2 Contactin-2 (Gallus gallus)	13996393	6.72086e-46
TCALIF_13186-PA	Chromosome_9	14006199	14010406	-	unc-22 Twitchin (Caenorhabditis elegans)	14007293	4.55014e-56
TCALIF_13187-PA	Chromosome_9	14023260	14034871	-	NPFR Neuropeptide F receptor (Drosophila melanogaster)	14032095	8.0172e-57
TCALIF_13683-PA	Chromosome_9	14076679	14077107	+	Rrp7a Ribosomal RNA-processing protein 7 homolog A (Mus musculus)	14076752	8.92386e-50
TCALIF_13684-PA	Chromosome_9	14064994	14067208	-	CD151 CD151 antigen (Homo sapiens)	14065426	8.46891e-53
TCALIF_13908-PA	Chromosome_9	13387012	13391174	+	SAMHD1 Deoxynucleoside triphosphate triphosphohydrolase SAMHD1 (Gallus gallus)	13389547	4.14802e-49
TCALIF_14049-PA	Chromosome_9	12927758	12928322	+	Dnal4 Dynein light chain 4, axonemal (Mus musculus)	12928308	2.72386e-40
TCALIF_15009-PA	Chromosome_9	11854713	11866119	+	FR FMRFamide receptor (Drosophila melanogaster)	11865950	4.5471e-37
TCALIF_15010-PA	Chromosome_9	12232445	12234973	+	Notch2 Neurogenic locus notch homolog protein 2 (Mus musculus)	12234919	2.23446e-37
TCALIF_15011-PA	Chromosome_9	12237978	12240458	+	Protein of unknown function	12239006	5.82221e-39
TCALIF_15012-PA	Chromosome_9	12460255	12462427	+	unconventional myosin-XVIIIa isoform X1	12461283	1.82648e-37
TCALIF_15013-PA	Chromosome_9	12620709	12622037	+	Protein of unknown function	12621800	1.08091e-35
TCALIF_15014-PA	Chromosome_9	12729974	12731912	+	Osbp Oxysterol-binding protein 1 (Mus musculus)	12730899	5.00483e-36
TCALIF_15015-PA	Chromosome_9	12822187	12824743	+	Klf15 Krueppel-like factor 15 (Mus musculus)	12822285	2.03644e-48
TCALIF_15016-PA	Chromosome_9	13223215	13231573	+	KCNK18 Potassium channel subfamily K member 18 (Homo sapiens)	13229013	1.12503e-49
TCALIF_15017-PA	Chromosome_9	13438999	13443923	+	Protein of unknown function	13443030	2.12652e-49
TCALIF_15018-PA	Chromosome_9	13617850	13619696	-	flad1 FAD synthase (Danio rerio)	13619493	2.42777e-44
TCALIF_15019-PA	Chromosome_9	13782061	13782906	-	modifier of mdg4 isoform X1	13782508	8.64329e-49
TCALIF_15020-PA	Chromosome_9	14224055	14225207	+	tuf Elongation factor Tu (Mycobacterium smegmatis (strain ATCC 700084 / mc(2)155))	14224711	4.72206e-42
TCALIF_15021-PA	Chromosome_9	14301192	14304956	-	tbc1d32 Protein broad-minded (Danio rerio)	14301831	2.24675e-56
TCALIF_15024-PA	Chromosome_9	15005567	15014953	-	CBL6 Calcineurin B-like protein 6 (Oryza sativa subsp. japonica)	15008506	7.22717e-46
TCALIF_15025-PA	Chromosome_9	15221701	15223332	+	zinc finger and BTB domain-containing 8B	15222766	6.23029e-40
TCALIF_15376-PA	Chromosome_11	525641	532084	+	Protein of unknown function	528546	1.65428e-38
TCALIF_16356-PA	Chromosome_9	11447267	11457357	-	nup188 Nucleoporin NUP188 homolog (Xenopus tropicalis)	11449934	9.27248e-37
TCALIF_16359-PA	Chromosome_9	13489295	13489745	+	NIF3L1 NIF3-like protein 1 (Bos taurus)	13489575	3.83577e-42
TCALIF_16360-PA	Chromosome_9	13671322	13672172	+	CD59A glyco -like	13671554	4.30759e-45
TCALIF_16362-PA	Chromosome_9	14579178	14579715	-	Protein of unknown function	14579437	4.70629e-37
TCALIF_16364-PA	Chromosome_9	15068932	15079762	-	pigs GAS2-like protein pickled eggs (Drosophila melanogaster)	15072305	7.53311e-45
TCALIF_16389-PA	Chromosome_9	10681713	10693226	+	Syt1 Synaptotagmin 1 (Drosophila melanogaster)	10689690	1.83341e-35
TCALIF_16393-PA	Chromosome_9	12180153	12183799	+	serine threonine	12180967	4.1492e-37
TCALIF_16394-PA	Chromosome_9	12942810	12944402	-	Galr2 Galanin receptor type 2 (Mus musculus)	12944130	7.12102e-44
TCALIF_16395-PA	Chromosome_9	13952540	13953524	+	Protein of unknown function	13953477	2.47298e-48
TCALIF_16399-PA	Chromosome_9	13941975	13944313	-	Protein of unknown function	13943768	3.54353e-52
TCALIF_16400-PA	Chromosome_9	14067647	14076779	-	TSPAN3 Tetraspanin-3 (Pongo abelii)	14076664	1.11673e-52
TCALIF_16401-PA	Chromosome_9	14081170	14095636	+	GluClalpha Glutamate-gated chloride channel (Drosophila melanogaster)	14094747	1.5611e-56
TCALIF_16403-PA	Chromosome_9	14560584	14561738	-	Protein of unknown function	14561369	1.23583e-41
TCALIF_16404-PA	Chromosome_9	14618328	14620961	+	Protein of unknown function	14619318	6.46022e-45
TCALIF_16407-PA	Chromosome_9	14745699	14748451	+	Protein of unknown function	14746064	6.0813e-42
TCALIF_16408-PA	Chromosome_9	14942530	14944140	-	Protein of unknown function	14943362	4.90631e-43
TCALIF_16410-PA	Chromosome_9	15204507	15212213	+	NBN Nibrin (Gallus gallus)	15210618	1.03729e-49
TCALIF_16411-PA	Chromosome_9	15399500	15400625	+	Protein of unknown function	15400264	2.17474e-48
TCALIF_16412-PA	Chromosome_9	15400759	15402800	+	Protein of unknown function	15402652	7.09629e-44
TCALIF_16413-PA	Chromosome_9	15454496	15459276	-	COX6A1 Cytochrome c oxidase subunit 6A1, mitochondrial (Bos taurus)	15457654	8.88798e-49
TCALIF_17250-PA	Chromosome_9	11538455	11540730	+	CG17365 Bicaudal D-related protein homolog (Drosophila melanogaster)	11538785	9.62567e-36
TCALIF_17251-PA	Chromosome_9	11560028	11566481	+	Ttn Titin (Mus musculus)	11563105	2.13755e-35
TCALIF_17253-PA	Chromosome_9	12005405	12009433	-	Protein of unknown function	12006350	1.17963e-36
TCALIF_17254-PA	Chromosome_9	12229113	12230734	+	Tpgs2 Tubulin polyglutamylase complex subunit 2 (Rattus norvegicus)	12230616	4.73611e-39
TCALIF_17255-PA	Chromosome_9	12255157	12256455	+	takeout-like	12255668	6.30895e-36
TCALIF_17257-PA	Chromosome_9	12401988	12408955	+	cilia- and flagella-associated 100-like	12402218	3.92282e-46
TCALIF_17259-PA	Chromosome_9	12484207	12486206	+	Protein of unknown function	12485148	1.04084e-37
TCALIF_17260-PA	Chromosome_9	12507330	12513780	+	MYO18A Unconventional myosin-XVIIIa (Homo sapiens)	12511619	1.31097e-46
TCALIF_17261-PA	Chromosome_9	12565706	12567843	-	Protein of unknown function	12566850	2.44232e-41
TCALIF_17262-PA	Chromosome_9	12627937	12634214	-	T family of potassium channels 7-like	12633256	3.6046e-38
TCALIF_17263-PA	Chromosome_9	12693320	12697669	+	RSF1 Remodeling and spacing factor 1 (Homo sapiens)	12697615	2.63817e-38
TCALIF_17264-PA	Chromosome_9	12931121	12934068	-	Protein of unknown function	12932034	1.56476e-47
TCALIF_17267-PA	Chromosome_9	13009377	13017836	+	Protein of unknown function	13015413	1.88403e-43
TCALIF_17268-PA	Chromosome_9	13523590	13528067	+	Acyl-CoA desaturase (Cyprinus carpio)	13527890	2.52972e-47
TCALIF_17269-PA	Chromosome_9	13743356	13755453	-	mical3a Protein-methionine sulfoxide oxidase mical3a (Danio rerio)	13748994	9.69701e-60
TCALIF_17270-PA	Chromosome_9	13719967	13721708	-	Micall2 MICAL-like protein 2 (Mus musculus)	13720068	3.84268e-45
TCALIF_17271-PA	Chromosome_9	13840416	13841627	+	Protein of unknown function	13841475	1.59495e-48
TCALIF_17273-PA	Chromosome_9	14060827	14065951	+	GPATCH1 G patch domain-containing protein 1 (Homo sapiens)	14065426	8.46891e-53
TCALIF_17275-PA	Chromosome_9	14544479	14546265	-	OVCH1 Ovochymase-1 (Homo sapiens)	14545139	4.16415e-44
TCALIF_17276-PA	Chromosome_9	14659594	14669169	-	Rab34 Ras-related protein Rab-34 (Rattus norvegicus)	14662532	4.26375e-46
TCALIF_17281-PA	Chromosome_9	15243463	15255549	-	Rad9a Cell cycle checkpoint control protein RAD9A (Mus musculus)	15252313	9.21055e-46
TCALIF_17282-PA	Chromosome_9	15259236	15264327	-	Protein of unknown function	15261132	1.63246e-55
TCALIF_17283-PA	Chromosome_9	15265136	15274333	-	Pka-C1 cAMP-dependent protein kinase catalytic subunit (Drosophila melanogaster)	15270627	3.62112e-53
TCALIF_17284-PA	Chromosome_9	15588971	15592939	-	AAEL006684 Putative oxidoreductase GLYR1 homolog (Aedes aegypti)	15591386	8.03834e-51
TCALIF_17285-PA	Chromosome_9	15724544	15730099	+	Protein of unknown function	15725572	3.0042e-51

## Sheet: Table S8
Supplementary Table S8. Gene Ontology (GO) terms overrepresented among genes within genomic regions with significant allele frequency differences between reciprocal crosses.
GO.ID	Term	Total number in genome	Number in significant set	Number expected	Fisher P-value
GO:0030539	male genitalia development	4	4	0.09	2e-07
GO:1901211	negative regulation of cardiac chamber formation	4	4	0.09	2e-07
GO:1901208	negative regulation of heart looping	4	4	0.09	2e-07
GO:0060465	pharynx development	5	4	0.11	9.8e-07
GO:0007521	muscle cell fate determination	6	4	0.13	2.9e-06
GO:0046884	follicle-stimulating hormone secretion	6	4	0.13	2.9e-06
GO:0030540	female genitalia development	6	4	0.13	2.9e-06
GO:0032275	luteinizing hormone secretion	7	4	0.15	6.6e-06
GO:0008595	anterior/posterior axis specification, embryo	7	4	0.15	6.6e-06
GO:0003167	atrioventricular bundle cell differentiation	3	3	0.06	9.5e-06
GO:0060596	mammary placode formation	3	3	0.06	9.5e-06
GO:0060931	sinoatrial node cell development	3	3	0.06	9.5e-06
GO:0010159	specification of animal organ position	3	3	0.06	9.5e-06
GO:0034058	endosomal vesicle fusion	8	4	0.17	1.3e-05
GO:0036302	atrioventricular canal development	9	4	0.19	2.3e-05
GO:0060044	negative regulation of cardiac muscle cell proliferation	4	3	0.09	3.7e-05
GO:0051607	defense response to virus	125	7	2.66	5e-05
GO:0060045	positive regulation of cardiac muscle cell proliferation	13	4	0.28	0.00012
GO:0045662	negative regulation of myoblast differentiation	13	4	0.28	0.00012
GO:0048332	mesoderm morphogenesis	63	5	1.34	0.00018
GO:0035115	embryonic forelimb morphogenesis	28	5	0.6	0.00027
GO:1903385	regulation of homophilic cell adhesion	7	3	0.15	0.00031
GO:0060923	cardiac muscle cell fate commitment	8	3	0.17	0.00049
GO:0003148	outflow tract septum morphogenesis	19	4	0.4	0.0006
GO:0051891	positive regulation of cardioblast differentiation	9	3	0.19	0.00073
GO:0060444	branching involved in mammary gland duct morphogenesis	9	3	0.19	0.00073
GO:0060039	pericardium development	10	3	0.21	0.00102
GO:0046061	dATP catabolic process	3	2	0.06	0.00133
GO:0003218	cardiac left ventricle formation	3	2	0.06	0.00133
GO:0032458	slow endocytic recycling	3	2	0.06	0.00133
GO:0006203	dGTP catabolic process	3	2	0.06	0.00133
GO:1900117	regulation of execution phase of apoptosis	12	3	0.26	0.00181
GO:0006488	dolichol-linked oligosaccharide biosynthetic process	13	3	0.28	0.00232
GO:0035116	embryonic hindlimb morphogenesis	13	3	0.28	0.00232
GO:0090164	asymmetric Golgi ribbon formation	4	2	0.09	0.00263
GO:0097067	cellular response to thyroid hormone stimulus	14	3	0.3	0.00291
GO:0010633	negative regulation of epithelial cell migration	14	3	0.3	0.00291
GO:0003203	endocardial cushion morphogenesis	29	4	0.62	0.00312
GO:0048549	positive regulation of pinocytosis	5	2	0.11	0.00432
GO:0048738	cardiac muscle tissue development	119	10	2.53	0.00468
GO:0000281	mitotic cytokinesis	33	4	0.7	0.00503
GO:0035909	aorta morphogenesis	33	4	0.7	0.00503
GO:0042733	embryonic digit morphogenesis	35	4	0.75	0.00623
GO:0048596	embryonic camera-type eye morphogenesis	35	4	0.75	0.00623
GO:0048757	pigment granule maturation	11	3	0.23	0.00634
GO:0090160	Golgi to lysosome transport	6	2	0.13	0.00639
GO:0090398	cellular senescence	36	4	0.77	0.00689
GO:2000648	positive regulation of stem cell proliferation	20	3	0.43	0.0083
